# Supplementary material for: The policies on the use of large language models in radiological journals are lacking: a meta-research study
Source: Insights Imaging. 2024 Aug 1;15:186. doi: 10.1186/s13244-024-01769-7 (PMC11294318; doi:10.1186/s13244-024-01769-7)
Supplement: Supplementary file 2 — Supplementary Data Sheet [file 13244_2024_1769_MOESM2_ESM.xlsx]

## Sheet: JCR_Data
No	Journal name	JCR Abbreviation	ISSN	eISSN	Category	Total Citations	2022 JIF	JIF Quartile	2022 JCI	% of OA Gold	JIF Rank	5 Year JIF	5 Year JIF Quartile	JIF Without Self Cites	Immediacy Index	JCI Rank	JCI Quartile	JCI Percentile	Eigenfactor	Normalized Eigenfactor	Article Influence Score	JIF Percentile	AIS Quartile	Total Articles	Citing Half-Life	Cited Half-Life	% of Articles in Citable items	Citable Items
1	RADIOLOGY	RADIOLOGY	0033-8419	N/A	RADIOLOGY, NUCLEAR MEDICINE & MEDICAL IMAGING - SCIE	64,735	19.7	Q1	5.34	2.15%	1/135	14.1	Q1	19.1	4.6	1/203	Q1	99.75	0.05179	11.27167	3.740	99.6	Q1	237	5.6	9.1	89.43%	265
2	JACC-Cardiovascular Imaging	JACC-CARDIOVASC IMAG	1936-878X	1876-7591	RADIOLOGY, NUCLEAR MEDICINE & MEDICAL IMAGING - SCIE	16,914	14.0	Q1	3.25	67.87%	2/135	14.6	Q1	13.2	6.2	2/203	Q1	99.26	0.03173	6.90688	5.327	98.9	Q1	106	5.8	4.6	92.17%	115
3	MEDICAL IMAGE ANALYSIS	MED IMAGE ANAL	1361-8415	1361-8423	RADIOLOGY, NUCLEAR MEDICINE & MEDICAL IMAGING - SCIE	19,500	10.9	Q1	2.65	30.57%	3/135	13.7	Q1	10.2	1.7	3/203	Q1	98.77	0.02640	5.74560	3.026	98.1	Q1	269	4.6	4.1	98.18%	274
4	CLINICAL NUCLEAR MEDICINE	CLIN NUCL MED	0363-9762	1536-0229	RADIOLOGY, NUCLEAR MEDICINE & MEDICAL IMAGING - SCIE	6,883	10.6	Q1	1.16	11.02%	4/135	8.0	Q1	7.3	4.3	33/203	Q1	83.99	0.00562	1.22509	1.507	97.4	Q1	81	6.3	5.4	96.43%	84
5	IEEE TRANSACTIONS ON MEDICAL IMAGING	IEEE T MED IMAGING	0278-0062	1558-254X	RADIOLOGY, NUCLEAR MEDICINE & MEDICAL IMAGING - SCIE	34,640	10.6	Q1	2.38	15.81%	4/135	11.7	Q1	10.0	2.1	6/203	Q1	97.29	0.03376	7.34782	2.661	97.4	Q1	319	5.2	5.8	100.00%	319
6	JOURNAL OF NUCLEAR MEDICINE	J NUCL MED	0161-5505	1535-5667	RADIOLOGY, NUCLEAR MEDICINE & MEDICAL IMAGING - SCIE	31,896	9.3	Q1	2.57	13.49%	6/135	9.0	Q1	8.5	4.6	4/203	Q1	98.28	0.02644	5.75609	2.261	95.9	Q1	262	5.6	7.5	98.50%	266
7	EUROPEAN JOURNAL OF NUCLEAR MEDICINE AND MOLECULAR IMAGING	EUR J NUCL MED MOL I	1619-7070	1619-7089	RADIOLOGY, NUCLEAR MEDICINE & MEDICAL IMAGING - SCIE	23,232	9.1	Q1	2.39	44.86%	7/135	8.7	Q1	8.2	2.0	5/203	Q1	97.78	0.02656	5.78205	2.055	95.2	Q1	294	5.1	4.9	92.45%	318
8	Radiologia Medica	RADIOL MED	0033-8362	1826-6983	RADIOLOGY, NUCLEAR MEDICINE & MEDICAL IMAGING - SCIE	5,396	8.9	Q1	1.76	21.15%	8/135	5.5	Q1	8.2	1.0	11/203	Q1	94.83	0.00520	1.13317	0.843	94.4	Q2	122	5.5	2.8	89.71%	136
9	Photoacoustics	PHOTOACOUSTICS	2213-5979	2213-5979	RADIOLOGY, NUCLEAR MEDICINE & MEDICAL IMAGING - SCIE	2,551	7.9	Q1	2.14	88.57%	9/135	8.6	Q1	6.6	2.4	9/203	Q1	95.81	0.00360	0.78366	1.729	93.7	Q1	92	5.8	2.7	97.87%	94
10	Circulation-Cardiovascular Imaging	CIRC-CARDIOVASC IMAG	1941-9651	1942-0080	RADIOLOGY, NUCLEAR MEDICINE & MEDICAL IMAGING - SCIE	8,076	7.5	Q1	1.59	13.09%	10/135	8.6	Q1	7.3	1.9	15/203	Q1	92.86	0.01104	2.40453	3.175	93.0	Q1	53	8.0	6.5	100.00%	53
11	ULTRASOUND IN OBSTETRICS & GYNECOLOGY	ULTRASOUND OBST GYN	0960-7692	1469-0705	RADIOLOGY, NUCLEAR MEDICINE & MEDICAL IMAGING - SCIE	17,581	7.1	Q1	2.24	17.61%	11/135	7.1	Q1	6.1	2.4	7/203	Q1	96.80	0.01696	3.69185	2.074	92.2	Q1	140	7.1	7.6	87.50%	160
12	INTERNATIONAL JOURNAL OF RADIATION ONCOLOGY BIOLOGY PHYSICS	INT J RADIAT ONCOL	0360-3016	1879-355X	RADIOLOGY, NUCLEAR MEDICINE & MEDICAL IMAGING - SCIE	46,275	7.0	Q1	1.57	16.54%	12/135	6.6	Q1	6.5	2.2	16/203	Q1	92.36	0.03240	7.05196	1.965	91.5	Q1	264	6.1	10.8	94.29%	280
13	INVESTIGATIVE RADIOLOGY	INVEST RADIOL	0020-9996	1536-0210	RADIOLOGY, NUCLEAR MEDICINE & MEDICAL IMAGING - SCIE	6,838	6.7	Q1	2.15	12.54%	13/135	5.9	Q1	5.6	2.1	8/203	Q1	96.31	0.00598	1.30183	1.418	90.7	Q1	85	5.7	7.1	97.70%	87
14	JOURNAL OF CARDIOVASCULAR MAGNETIC RESONANCE	J CARDIOVASC MAGN R	1097-6647	1532-429X	RADIOLOGY, NUCLEAR MEDICINE & MEDICAL IMAGING - SCIE	7,533	6.4	Q1	1.44	99.66%	14/135	6.6	Q1	5.6	1.1	22/203	Q1	89.41	0.00926	2.01556	2.160	90.0	Q1	57	7.1	6.8	80.28%	71
15	European Heart Journal-Cardiovascular Imaging	EUR HEART J-CARD IMG	2047-2404	2047-2412	RADIOLOGY, NUCLEAR MEDICINE & MEDICAL IMAGING - SCIE	10,828	6.3	Q1	1.73	17.04%	15/135	6.7	Q1	5.7	2.7	12/203	Q1	94.33	0.01637	3.56289	2.239	89.3	Q1	131	6.2	5.4	89.12%	147
16	EUROPEAN RADIOLOGY	EUR RADIOL	0938-7994	1432-1084	RADIOLOGY, NUCLEAR MEDICINE & MEDICAL IMAGING - SCIE	34,829	5.9	Q1	1.67	24.90%	16/135	5.5	Q1	5.4	0.7	14/203	Q1	93.35	0.04485	9.76250	1.344	88.5	Q1	859	5.7	4.4	95.23%	902
17	COMPUTERIZED MEDICAL IMAGING AND GRAPHICS	COMPUT MED IMAG GRAP	0895-6111	1879-0771	RADIOLOGY, NUCLEAR MEDICINE & MEDICAL IMAGING - SCIE	4,576	5.7	Q1	1.57	16.84%	17/135	6.4	Q1	5.5	1.3	16/203	Q1	92.36	0.00418	0.91152	1.216	87.8	Q1	81	4.9	4.9	100.00%	81
18	NEUROIMAGE	NEUROIMAGE	1053-8119	1095-9572	RADIOLOGY, NUCLEAR MEDICINE & MEDICAL IMAGING - SCIE	120,835	5.7	Q1	1.57	96.27%	17/135	7.0	Q1	5.1	1.0	16/203	Q1	92.36	0.09854	21.44626	2.291	87.8	Q1	746	8.8	10.0	98.16%	760
19	RADIOTHERAPY AND ONCOLOGY	RADIOTHER ONCOL	0167-8140	1879-0887	RADIOLOGY, NUCLEAR MEDICINE & MEDICAL IMAGING - SCIE	23,221	5.7	Q1	1.42	28.05%	17/135	5.8	Q1	5.1	1.5	23/203	Q1	88.92	0.02339	5.09108	1.514	87.8	Q1	312	6.3	6.5	88.89%	351
20	Diagnostic and Interventional Imaging	DIAGN INTERV IMAG	2211-5684	2211-5684	RADIOLOGY, NUCLEAR MEDICINE & MEDICAL IMAGING - SCIE	3,017	5.5	Q1	1.26	61.50%	20/135	4.3	Q1	3.9	1.4	28/203	Q1	86.45	0.00310	0.67499	0.867	85.6	Q2	57	5.5	4.8	86.36%	66
21	RADIOGRAPHICS	RADIOGRAPHICS	0271-5333	N/A	RADIOLOGY, NUCLEAR MEDICINE & MEDICAL IMAGING - SCIE	17,226	5.5	Q1	1.45	0.56%	20/135	8.1	Q1	5.2	0.9	21/203	Q1	89.90	0.01062	2.31225	2.056	85.6	Q1	121	7.9	10.8	96.80%	125
22	Journal of Cardiovascular Computed Tomography	J CARDIOVASC COMPUT	1934-5925	1934-5925	RADIOLOGY, NUCLEAR MEDICINE & MEDICAL IMAGING - SCIE	2,968	5.4	Q1	1.40	14.43%	22/135	4.4	Q1	4.6	2.0	25/203	Q1	87.93	0.00429	0.93497	1.377	84.1	Q1	50	6.2	5.3	89.29%	56
23	AMERICAN JOURNAL OF ROENTGENOLOGY	AM J ROENTGENOL	0361-803X	1546-3141	RADIOLOGY, NUCLEAR MEDICINE & MEDICAL IMAGING - SCIE	35,480	5.0	Q1	1.48	1.05%	23/135	4.2	Q2	4.8	2.4	20/203	Q1	90.39	0.01977	4.30462	1.179	83.3	Q1	136	5.7	12.2	76.40%	178
24	CANCER IMAGING	CANCER IMAGING	1740-5025	1470-7330	RADIOLOGY, NUCLEAR MEDICINE & MEDICAL IMAGING - SCIE	2,779	4.9	Q1	1.06	100.00%	24/135	4.7	Q1	4.9	0.6	40/203	Q1	80.54	0.00307	0.66898	1.070	82.6	Q1	60	5.7	4.5	78.95%	76
25	SEMINARS IN NUCLEAR MEDICINE	SEMIN NUCL MED	0001-2998	1558-4623	RADIOLOGY, NUCLEAR MEDICINE & MEDICAL IMAGING - SCIE	2,877	4.9	Q1	0.98	15.08%	24/135	4.3	Q1	4.6	2.4	48/203	Q1	76.60	0.00198	0.43144	0.936	82.6	Q2	0	6.5	7.1	0.00%	79
26	ACADEMIC RADIOLOGY	ACAD RADIOL	1076-6332	1878-4046	RADIOLOGY, NUCLEAR MEDICINE & MEDICAL IMAGING - SCIE	8,982	4.8	Q1	1.28	7.44%	26/135	3.8	Q2	4.3	1.6	26/203	Q1	87.44	0.00988	2.15050	0.962	81.1	Q1	277	6.6	4.9	89.94%	308
27	HUMAN BRAIN MAPPING	HUM BRAIN MAPP	1065-9471	1097-0193	RADIOLOGY, NUCLEAR MEDICINE & MEDICAL IMAGING - SCIE	28,764	4.8	Q1	1.14	67.82%	26/135	5.4	Q1	4.5	0.6	35/203	Q1	83.00	0.03174	6.90970	1.757	81.1	Q1	391	8.8	7.7	98.49%	397
28	KOREAN JOURNAL OF RADIOLOGY	KOREAN J RADIOL	1229-6929	2005-8330	RADIOLOGY, NUCLEAR MEDICINE & MEDICAL IMAGING - SCIE	5,377	4.8	Q1	1.41	5.16%	26/135	4.7	Q1	4.2	1.0	24/203	Q1	88.42	0.00640	1.39398	1.085	81.1	Q1	83	6.9	4.8	87.37%	95
29	Insights into Imaging	INSIGHTS IMAGING	1869-4101	1869-4101	RADIOLOGY, NUCLEAR MEDICINE & MEDICAL IMAGING - SCIE	5,008	4.7	Q1	1.01	99.60%	29/135	6.0	Q1	4.5	0.6	44/203	Q1	78.57	0.00699	1.52321	1.378	78.9	Q1	145	5.9	4.3	74.74%	194
30	Journal of the American College of Radiology	J AM COLL RADIOL	1546-1440	1558-349X	RADIOLOGY, NUCLEAR MEDICINE & MEDICAL IMAGING - SCIE	7,214	4.5	Q1	1.15	3.68%	30/135	5.1	Q1	4.1	1.1	34/203	Q1	83.50	0.01334	2.90409	1.610	78.1	Q1	128	7.5	4.7	95.52%	134
31	JOURNAL OF DIGITAL IMAGING	J DIGIT IMAGING	0897-1889	1618-727X	RADIOLOGY, NUCLEAR MEDICINE & MEDICAL IMAGING - SCIE	5,216	4.4	Q1	1.24	18.76%	31/135	5.4	Q1	4.1	0.5	29/203	Q1	85.96	0.00544	1.18506	1.067	77.4	Q1	202	5.7	4.8	97.58%	207
32	JOURNAL OF MAGNETIC RESONANCE IMAGING	J MAGN RESON IMAGING	1053-1807	1522-2586	RADIOLOGY, NUCLEAR MEDICINE & MEDICAL IMAGING - SCIE	20,316	4.4	Q1	1.17	16.08%	31/135	4.5	Q1	4.1	1.0	32/203	Q1	84.48	0.01880	4.09225	1.160	77.4	Q1	285	6.0	7.4	89.91%	317
33	Physical and Engineering Sciences in Medicine	PHYS ENG SCI MED	2662-4729	2662-4737	RADIOLOGY, NUCLEAR MEDICINE & MEDICAL IMAGING - SCIE	1,025	4.4	Q1	1.08	6.10%	31/135	4.4	Q1	4.2	0.4	37/203	Q1	82.02	0.00130	0.28439	0.673	77.4	Q2	106	5.7	2.3	99.07%	107
34	ULTRASONICS	ULTRASONICS	0041-624X	1874-9968	RADIOLOGY, NUCLEAR MEDICINE & MEDICAL IMAGING - SCIE	9,972	4.2	Q2	1.28	12.72%	34/135	3.8	Q2	3.4	0.8	26/203	Q1	87.44	0.00617	1.34478	0.670	75.2	Q2	183	7.9	7.4	98.92%	185
35	EJNMMI Physics	EJNMMI PHYS	2197-7364	2197-7364	RADIOLOGY, NUCLEAR MEDICINE & MEDICAL IMAGING - SCIE	1,273	4.0	Q2	1.07	100.00%	35/135	3.9	Q2	3.6	0.4	38/203	Q1	81.53	0.00204	0.44526	0.917	74.4	Q2	88	6.7	2.9	100.00%	88
36	MEDICAL PHYSICS	MED PHYS	0094-2405	2473-4209	RADIOLOGY, NUCLEAR MEDICINE & MEDICAL IMAGING - SCIE	31,490	3.8	Q2	1.06	15.92%	36/135	4.0	Q2	3.2	0.7	40/203	Q1	80.54	0.02228	4.84927	0.853	73.7	Q2	643	6.4	8.3	97.72%	658
37	Radiation Oncology	RADIAT ONCOL	N/A	1748-717X	RADIOLOGY, NUCLEAR MEDICINE & MEDICAL IMAGING - SCIE	8,845	3.6	Q2	0.83	99.86%	37/135	3.8	Q2	3.5	0.5	66/203	Q2	67.73	0.00928	2.02019	0.885	73.0	Q2	198	6.7	5.6	92.96%	213
38	AMERICAN JOURNAL OF NEURORADIOLOGY	AM J NEURORADIOL	0195-6108	1936-959X	RADIOLOGY, NUCLEAR MEDICINE & MEDICAL IMAGING - SCIE	25,993	3.5	Q2	1.00	90.14%	38/135	4.1	Q2	3.3	0.5	47/203	Q1	77.09	0.01808	3.93523	1.156	72.2	Q1	248	7.1	10.1	91.18%	272
39	JOURNAL OF BIOMEDICAL OPTICS	J BIOMED OPT	1083-3668	1560-2281	RADIOLOGY, NUCLEAR MEDICINE & MEDICAL IMAGING - SCIE	14,729	3.5	Q2	0.90	98.05%	38/135	3.2	Q2	3.3	0.9	55/203	Q2	73.15	0.00788	1.71522	0.714	72.2	Q2	159	7.2	8.8	94.64%	168
40	JOURNAL OF NEURORADIOLOGY	J NEURORADIOLOGY	0150-9861	1773-0406	RADIOLOGY, NUCLEAR MEDICINE & MEDICAL IMAGING - SCIE	1,505	3.5	Q2	0.92	27.67%	38/135	2.9	Q2	3.3	1.9	53/203	Q2	74.14	0.00183	0.39922	0.812	72.2	Q2	42	7.4	5.0	84.00%	50
41	PHYSICS IN MEDICINE AND BIOLOGY	PHYS MED BIOL	0031-9155	1361-6560	RADIOLOGY, NUCLEAR MEDICINE & MEDICAL IMAGING - SCIE	29,271	3.5	Q2	0.89	21.11%	38/135	3.4	Q2	3.0	0.6	56/203	Q2	72.66	0.01933	4.20874	0.768	72.2	Q2	390	6.4	9.4	92.42%	422
42	SEMINARS IN RADIATION ONCOLOGY	SEMIN RADIAT ONCOL	1053-4296	1532-9461	RADIOLOGY, NUCLEAR MEDICINE & MEDICAL IMAGING - SCIE	2,801	3.5	Q2	1.05	9.16%	38/135	4.9	Q1	3.5	0.3	42/203	Q1	79.56	0.00226	0.49322	1.264	72.2	Q1	44	5.3	8.5	97.78%	45
43	Biomedical Optics Express	BIOMED OPT EXPRESS	2156-7085	2156-7085	RADIOLOGY, NUCLEAR MEDICINE & MEDICAL IMAGING - SCIE	14,699	3.4	Q2	0.98	98.98%	43/135	3.7	Q2	3.0	0.8	48/203	Q1	76.60	0.01755	3.82075	0.842	68.5	Q2	446	7.2	5.0	99.11%	450
44	CANCER BIOTHERAPY AND RADIOPHARMACEUTICALS	CANCER BIOTHER RADIO	1084-9785	1557-8852	RADIOLOGY, NUCLEAR MEDICINE & MEDICAL IMAGING - SCIE	2,857	3.4	Q2	0.77	5.12%	43/135	3.1	Q2	3.3	0.3	76/203	Q2	62.81	0.00220	0.48051	0.492	68.5	Q3	46	5.5	4.6	100.00%	46
45	Physica Medica-European Journal of Medical Physics	PHYS MEDICA	1120-1797	1724-191X	RADIOLOGY, NUCLEAR MEDICINE & MEDICAL IMAGING - SCIE	5,488	3.4	Q2	0.86	18.59%	43/135	2.9	Q2	2.9	0.7	62/203	Q2	69.70	0.00738	1.60691	0.612	68.5	Q3	192	7.0	3.8	96.00%	200
46	RADIATION RESEARCH	RADIAT RES	0033-7587	1938-5404	RADIOLOGY, NUCLEAR MEDICINE & MEDICAL IMAGING - SCIE	9,234	3.4	Q2	0.74	0.30%	43/135	3.1	Q2	3.1	0.9	82/203	Q2	59.85	0.00369	0.80471	0.717	68.5	Q2	104	8.6	13.2	95.41%	109
47	ULTRASCHALL IN DER MEDIZIN	ULTRASCHALL MED	0172-4614	1438-8782	RADIOLOGY, NUCLEAR MEDICINE & MEDICAL IMAGING - SCIE	2,686	3.4	Q2	1.20	3.80%	43/135	4.8	Q1	3.1	0.9	31/203	Q1	84.98	0.00261	0.56913	1.119	68.5	Q1	48	8.2	6.2	94.12%	51
48	DENTOMAXILLOFACIAL RADIOLOGY	DENTOMAXILLOFAC RAD	0250-832X	1476-542X	RADIOLOGY, NUCLEAR MEDICINE & MEDICAL IMAGING - SCIE	4,025	3.3	Q2	1.05	14.11%	48/135	3.2	Q2	3.0	1.0	42/203	Q1	79.56	0.00231	0.50344	0.658	64.8	Q3	68	7.8	8.6	81.93%	83
49	EUROPEAN JOURNAL OF RADIOLOGY	EUR J RADIOL	0720-048X	1872-7727	RADIOLOGY, NUCLEAR MEDICINE & MEDICAL IMAGING - SCIE	17,302	3.3	Q2	1.01	14.86%	48/135	3.5	Q2	3.2	0.7	44/203	Q1	78.57	0.01533	3.33754	0.833	64.8	Q2	385	6.0	7.0	93.90%	410
50	JOURNAL OF THORACIC IMAGING	J THORAC IMAG	0883-5993	1536-0237	RADIOLOGY, NUCLEAR MEDICINE & MEDICAL IMAGING - SCIE	2,018	3.3	Q2	0.88	5.91%	48/135	2.8	Q2	3.0	0.8	59/203	Q2	71.18	0.00198	0.43260	0.737	64.8	Q2	50	6.4	6.9	81.97%	61
51	MAGNETIC RESONANCE IN MEDICINE	MAGN RESON MED	0740-3194	1522-2594	RADIOLOGY, NUCLEAR MEDICINE & MEDICAL IMAGING - SCIE	32,434	3.3	Q2	0.96	29.92%	48/135	3.6	Q2	2.5	0.5	50/203	Q1	75.62	0.02123	4.62219	0.896	64.8	Q2	377	8.0	10.9	98.43%	383
52	Practical Radiation Oncology	PRACT RADIAT ONCOL	1879-8500	1879-8500	RADIOLOGY, NUCLEAR MEDICINE & MEDICAL IMAGING - SCIE	2,793	3.3	Q2	0.79	8.72%	48/135	2.9	Q2	3.1	1.2	73/203	Q2	64.29	0.00481	1.04854	0.949	64.8	Q2	78	6.7	5.0	96.30%	81
53	EJNMMI Research	EJNMMI RES	2191-219X	2191-219X	RADIOLOGY, NUCLEAR MEDICINE & MEDICAL IMAGING - SCIE	2,875	3.2	Q2	0.85	98.59%	53/135	3.3	Q2	3.1	0.6	64/203	Q2	68.72	0.00428	0.93303	0.824	61.1	Q2	73	6.4	4.4	94.81%	77
54	CANADIAN ASSOCIATION OF RADIOLOGISTS JOURNAL-JOURNAL DE L ASSOCIATION CANADIENNE DES RADIOLOGISTES	CAN ASSOC RADIOL J	0846-5371	1488-2361	RADIOLOGY, NUCLEAR MEDICINE & MEDICAL IMAGING - SCIE	1,513	3.1	Q2	1.01	22.79%	54/135	2.8	Q2	2.7	1.3	44/203	Q1	78.57	0.00185	0.40351	0.651	60.4	Q3	57	6.9	4.1	91.94%	62
55	Clinical and Translational Radiation Oncology	CLIN TRANSL RAD ONCO	N/A	2405-6308	RADIOLOGY, NUCLEAR MEDICINE & MEDICAL IMAGING - SCIE	1,540	3.1	Q2	0.88	92.38%	54/135	3.6	Q2	3.0	0.6	59/203	Q2	71.18	0.00325	0.70812	0.923	60.4	Q2	108	6.4	3.1	84.38%	128
56	INTERNATIONAL JOURNAL OF HYPERTHERMIA	INT J HYPERTHER	0265-6736	1464-5157	RADIOLOGY, NUCLEAR MEDICINE & MEDICAL IMAGING - SCIE	6,456	3.1	Q2	0.80	97.68%	54/135	3.5	Q2	2.7	0.8	71/203	Q2	65.27	0.00521	1.13570	0.681	60.4	Q2	145	7.1	6.1	94.77%	153
57	MOLECULAR IMAGING AND BIOLOGY	MOL IMAGING BIOL	1536-1632	1860-2002	RADIOLOGY, NUCLEAR MEDICINE & MEDICAL IMAGING - SCIE	3,530	3.1	Q2	0.86	29.32%	54/135	3.1	Q2	3.0	0.5	62/203	Q2	69.70	0.00406	0.88475	0.712	60.4	Q2	84	6.1	4.9	89.36%	94
58	NUCLEAR MEDICINE AND BIOLOGY	NUCL MED BIOL	0969-8051	1872-9614	RADIOLOGY, NUCLEAR MEDICINE & MEDICAL IMAGING - SCIE	3,714	3.1	Q2	0.87	30.69%	54/135	2.6	Q3	2.8	1.0	61/203	Q2	70.20	0.00157	0.34345	0.496	60.4	Q3	58	6.4	10.3	98.31%	59
59	STRAHLENTHERAPIE UND ONKOLOGIE	STRAHLENTHER ONKOL	0179-7158	1439-099X	RADIOLOGY, NUCLEAR MEDICINE & MEDICAL IMAGING - SCIE	3,580	3.1	Q2	0.70	50.00%	54/135	2.7	Q3	2.7	0.6	87/203	Q2	57.39	0.00297	0.64804	0.602	60.4	Q3	97	6.7	7.2	89.81%	108
60	Ultrasonography	ULTRASONOGRAPHY	2288-5919	2288-5943	RADIOLOGY, NUCLEAR MEDICINE & MEDICAL IMAGING - SCIE	1,202	3.1	Q2	0.95	99.48%	54/135	3.5	Q2	2.9	0.8	51/203	Q2	75.12	0.00170	0.37054	0.797	60.4	Q2	57	7.0	4.0	82.61%	69
61	International Journal of Computer Assisted Radiology and Surgery	INT J COMPUT ASS RAD	1861-6410	1861-6429	RADIOLOGY, NUCLEAR MEDICINE & MEDICAL IMAGING - SCIE	5,458	3.0	Q2	0.94	34.30%	61/135	3.4	Q2	2.8	0.3	52/203	Q2	74.63	0.00674	1.46811	0.741	55.2	Q2	260	5.6	4.6	98.48%	264
62	Magnetic Resonance in Medical Sciences	MAGN RESON MED SCI	1347-3182	1880-2206	RADIOLOGY, NUCLEAR MEDICINE & MEDICAL IMAGING - SCIE	1,292	3.0	Q2	0.79	98.72%	61/135	2.4	Q3	2.4	1.9	73/203	Q2	64.29	0.00129	0.28182	0.567	55.2	Q3	22	8.0	5.0	43.14%	51
63	CARDIOVASCULAR AND INTERVENTIONAL RADIOLOGY	CARDIOVASC INTER RAD	0174-1551	1432-086X	RADIOLOGY, NUCLEAR MEDICINE & MEDICAL IMAGING - SCIE	7,246	2.9	Q2	0.65	24.60%	63/135	2.6	Q3	2.5	1.0	97/203	Q2	52.46	0.00679	1.47776	0.671	53.7	Q2	162	6.1	6.9	87.57%	185
64	JOURNAL OF VASCULAR AND INTERVENTIONAL RADIOLOGY	J VASC INTERV RADIOL	1051-0443	1535-7732	RADIOLOGY, NUCLEAR MEDICINE & MEDICAL IMAGING - SCIE	10,463	2.9	Q2	0.68	7.84%	63/135	3.3	Q2	2.6	0.6	90/203	Q2	55.91	0.00857	1.86690	0.896	53.7	Q2	149	7.0	8.7	92.55%	161
65	NMR IN BIOMEDICINE	NMR BIOMED	0952-3480	1099-1492	RADIOLOGY, NUCLEAR MEDICINE & MEDICAL IMAGING - SCIE	8,316	2.9	Q2	0.89	24.96%	63/135	3.3	Q2	2.6	0.6	56/203	Q2	72.66	0.00837	1.82168	1.067	53.7	Q1	175	8.2	8.1	87.06%	201
66	ULTRASOUND IN MEDICINE AND BIOLOGY	ULTRASOUND MED BIOL	0301-5629	1879-291X	RADIOLOGY, NUCLEAR MEDICINE & MEDICAL IMAGING - SCIE	13,059	2.9	Q2	0.83	19.39%	63/135	3.0	Q2	2.7	0.5	66/203	Q2	67.73	0.00898	1.95583	0.679	53.7	Q2	206	7.8	8.4	89.96%	229
67	Clinical Neuroradiology	CLIN NEURORADIOL	1869-1439	1869-1447	RADIOLOGY, NUCLEAR MEDICINE & MEDICAL IMAGING - SCIE	1,788	2.8	Q3	0.78	37.78%	68/135	2.9	Q2	2.7	0.5	75/203	Q2	63.30	0.00310	0.67642	0.817	50.0	Q2	84	6.4	3.5	84.85%	99
68	Molecular Imaging	MOL IMAGING	N/A	1536-0121	RADIOLOGY, NUCLEAR MEDICINE & MEDICAL IMAGING - SCIE	1,175	2.8	Q3	0.61	98.31%	68/135	3.4	Q2	2.7	0.9	101/203	Q2	50.49	0.00071	0.15527	0.706	50.0	Q2	20	7.2	9.2	95.24%	21
69	NEURORADIOLOGY	NEURORADIOLOGY	0028-3940	1432-1920	RADIOLOGY, NUCLEAR MEDICINE & MEDICAL IMAGING - SCIE	7,101	2.8	Q3	0.69	22.73%	68/135	2.9	Q2	2.7	0.6	88/203	Q2	56.90	0.00621	1.35266	0.796	50.0	Q2	172	7.0	8.8	88.66%	194
70	Quantitative Imaging in Medicine and Surgery	QUANT IMAG MED SURG	2223-4292	2223-4306	RADIOLOGY, NUCLEAR MEDICINE & MEDICAL IMAGING - SCIE	4,217	2.9	Q2	0.84	99.80%	63/135	3.2	Q2	2.3	0.5	65/203	Q2	68.23	0.00530	1.15405	0.617	53.7	Q3	316	6.3	3.0	95.47%	331
71	BMC MEDICAL IMAGING	BMC MED IMAGING	1471-2342	1471-2342	RADIOLOGY, NUCLEAR MEDICINE & MEDICAL IMAGING - SCIE	2,624	2.7	Q3	0.77	99.81%	72/135	2.7	Q3	2.6	0.6	76/203	Q2	62.81	0.00263	0.57274	0.552	47.0	Q3	219	5.7	4.1	97.77%	224
72	ANNALS OF NUCLEAR MEDICINE	ANN NUCL MED	0914-7187	1864-6433	RADIOLOGY, NUCLEAR MEDICINE & MEDICAL IMAGING - SCIE	2,968	2.6	Q3	0.71	18.21%	73/135	2.5	Q3	2.4	0.7	84/203	Q2	58.87	0.00256	0.55741	0.533	46.3	Q3	99	6.7	6.2	92.52%	107
73	BRITISH JOURNAL OF RADIOLOGY	BRIT J RADIOL	0007-1285	1748-880X	RADIOLOGY, NUCLEAR MEDICINE & MEDICAL IMAGING - SCIE	13,682	2.8	Q3	0.75	18.27%	68/135	3.1	Q2	2.7	1.3	80/203	Q2	60.84	0.01154	2.51257	0.771	50.0	Q2	181	6.4	7.3	75.73%	239
74	CLINICAL RADIOLOGY	CLIN RADIOL	0009-9260	1365-229X	RADIOLOGY, NUCLEAR MEDICINE & MEDICAL IMAGING - SCIE	8,265	2.6	Q3	0.71	6.26%	73/135	2.6	Q3	2.5	0.5	84/203	Q2	58.87	0.00701	1.52623	0.654	46.3	Q3	167	7.4	8.1	78.04%	214
75	INTERNATIONAL JOURNAL OF RADIATION BIOLOGY	INT J RADIAT BIOL	0955-3002	1362-3095	RADIOLOGY, NUCLEAR MEDICINE & MEDICAL IMAGING - SCIE	6,356	2.6	Q3	0.80	13.32%	73/135	2.8	Q2	2.3	1.2	71/203	Q2	65.27	0.00367	0.79929	0.485	46.3	Q3	118	8.7	9.2	80.82%	146
76	Dose-Response	DOSE-RESPONSE	1559-3258	1559-3258	RADIOLOGY, NUCLEAR MEDICINE & MEDICAL IMAGING - SCIE	2,226	2.5	Q3	0.55	92.19%	76/135	2.7	Q3	2.4	0.4	112/203	Q3	45.07	0.00173	0.37846	0.397	44.1	Q4	121	8.1	4.3	94.53%	128
77	Journal of Innovative Optical Health Sciences	J INNOV OPT HEAL SCI	1793-5458	1793-7205	RADIOLOGY, NUCLEAR MEDICINE & MEDICAL IMAGING - SCIE	972	2.5	Q3	0.64	99.48%	76/135	2.0	Q3	2.0	0.8	98/203	Q2	51.97	0.00087	0.19058	0.348	44.1	Q4	80	6.8	4.2	95.24%	84
78	MAGNETIC RESONANCE IMAGING	MAGN RESON IMAGING	0730-725X	1873-5894	RADIOLOGY, NUCLEAR MEDICINE & MEDICAL IMAGING - SCIE	8,503	2.5	Q3	0.75	17.40%	76/135	2.5	Q3	2.4	0.4	80/203	Q2	60.84	0.00665	1.44738	0.681	44.1	Q2	158	7.5	10.0	98.14%	161
79	Abdominal Radiology	ABDOM RADIOL	2366-004X	2366-0058	RADIOLOGY, NUCLEAR MEDICINE & MEDICAL IMAGING - SCIE	6,231	2.4	Q3	0.67	8.83%	79/135	2.7	Q3	2.2	0.3	93/203	Q2	54.43	0.01202	2.61702	0.649	41.9	Q3	290	6.7	3.3	84.30%	344
80	JOURNAL OF NEUROIMAGING	J NEUROIMAGING	1051-2284	1552-6569	RADIOLOGY, NUCLEAR MEDICINE & MEDICAL IMAGING - SCIE	3,005	2.4	Q3	0.58	13.71%	79/135	2.5	Q3	2.4	0.4	109/203	Q3	46.55	0.00351	0.76463	0.730	41.9	Q2	87	8.6	6.6	79.82%	109
81	JOURNAL OF NUCLEAR CARDIOLOGY	J NUCL CARDIOL	1071-3581	1532-6551	RADIOLOGY, NUCLEAR MEDICINE & MEDICAL IMAGING - SCIE	4,195	2.4	Q3	0.83	18.92%	79/135	2.4	Q3	1.9	0.9	66/203	Q2	67.73	0.00561	1.22227	0.637	41.9	Q3	116	6.6	4.6	92.80%	125
82	Radiology and Oncology	RADIOL ONCOL	1318-2099	1581-3207	RADIOLOGY, NUCLEAR MEDICINE & MEDICAL IMAGING - SCIE	1,500	2.4	Q3	0.64	96.72%	79/135	2.8	Q2	2.4	0.3	98/203	Q2	51.97	0.00145	0.31673	0.541	41.9	Q3	44	6.5	4.8	84.62%	52
83	Current Radiopharmaceuticals	CURR RADIOPHARM	1874-4710	1874-4729	RADIOLOGY, NUCLEAR MEDICINE & MEDICAL IMAGING - SCIE	581	2.3	Q3	0.46	1.01%	83/135	2.1	Q3	2.2	0.5	125/203	Q3	38.67	0.00049	0.10867	0.403	38.9	Q4	30	8.1	4.9	85.71%	35
84	JOURNAL OF ULTRASOUND IN MEDICINE	J ULTRAS MED	0278-4297	1550-9613	RADIOLOGY, NUCLEAR MEDICINE & MEDICAL IMAGING - SCIE	9,142	2.3	Q3	0.60	6.73%	83/135	2.3	Q3	2.2	0.3	104/203	Q3	49.01	0.00838	1.82479	0.588	38.9	Q3	172	6.7	7.3	92.97%	185
85	MAGNETIC RESONANCE MATERIALS IN PHYSICS BIOLOGY AND MEDICINE	MAGN RESON MATER PHY	1352-8661	1352-8661	RADIOLOGY, NUCLEAR MEDICINE & MEDICAL IMAGING - SCIE	1,828	2.3	Q3	0.57	43.39%	83/135	2.1	Q3	2.3	0.4	110/203	Q3	46.06	0.00199	0.43328	0.629	38.9	Q3	47	8.1	6.6	79.66%	59
86	NEUROIMAGING CLINICS OF NORTH AMERICA	NEUROIMAG CLIN N AM	1052-5149	1557-9867	RADIOLOGY, NUCLEAR MEDICINE & MEDICAL IMAGING - SCIE	1,649	2.3	Q3	0.49	5.67%	83/135	2.6	Q3	2.3	0.1	121/203	Q3	40.64	0.00145	0.31754	0.695	38.9	Q2	39	9.9	8.8	100.00%	39
87	PEDIATRIC RADIOLOGY	PEDIATR RADIOL	0301-0449	1432-1998	RADIOLOGY, NUCLEAR MEDICINE & MEDICAL IMAGING - SCIE	8,169	2.3	Q3	0.81	14.27%	83/135	2.5	Q3	1.9	0.4	70/203	Q2	65.76	0.00633	1.37949	0.641	38.9	Q3	220	7.2	9.1	88.71%	248
88	ULTRASONIC IMAGING	ULTRASONIC IMAGING	0161-7346	1096-0910	RADIOLOGY, NUCLEAR MEDICINE & MEDICAL IMAGING - SCIE	1,072	2.3	Q3	0.52	8.06%	83/135	1.7	Q4	2.1	0.5	118/203	Q3	42.12	0.00034	0.07403	0.337	38.9	Q4	15	6.5	24.2	93.75%	16
89	HEALTH PHYSICS	HEALTH PHYS	0017-9078	1538-5159	RADIOLOGY, NUCLEAR MEDICINE & MEDICAL IMAGING - SCIE	4,665	2.2	Q3	0.67	14.24%	89/135	1.5	Q4	2.2	0.8	93/203	Q2	54.43	0.00204	0.44399	0.359	34.4	Q4	52	10.8	13.8	92.86%	56
90	Clinical and Translational Imaging	CLIN TRANSL IMAGING	2281-5872	2281-7565	RADIOLOGY, NUCLEAR MEDICINE & MEDICAL IMAGING - SCIE	713	2.1	Q3	0.46	26.76%	90/135	2.0	Q3	2.0	0.6	125/203	Q3	38.67	0.00079	0.17382	0.441	33.7	Q3	9	5.6	5.1	18.00%	50
91	Clinical Imaging	CLIN IMAG	0899-7071	1873-4499	RADIOLOGY, NUCLEAR MEDICINE & MEDICAL IMAGING - SCIE	4,348	2.1	Q3	0.67	3.66%	90/135	1.9	Q3	2.1	0.3	93/203	Q2	54.43	0.00581	1.26499	0.478	33.7	Q3	172	7.1	4.3	90.05%	191
92	Diagnostic and Interventional Radiology	DIAGN INTERV RADIOL	N/A	1305-3612	RADIOLOGY, NUCLEAR MEDICINE & MEDICAL IMAGING - SCIE	2,043	2.1	Q3	0.60	0.00%	90/135	2.5	Q3	2.0	0.3	104/203	Q3	49.01	0.00196	0.42748	0.539	33.7	Q3	76	7.7	5.9	90.48%	84
93	INTERNATIONAL JOURNAL OF CARDIOVASCULAR IMAGING	INT J CARDIOVAS IMAG	1569-5794	1875-8312	RADIOLOGY, NUCLEAR MEDICINE & MEDICAL IMAGING - SCIE	4,864	2.1	Q3	0.54	23.64%	90/135	2.1	Q3	1.9	0.4	114/203	Q3	44.09	0.00691	1.50391	0.597	33.7	Q3	220	6.7	4.9	96.92%	227
94	Japanese Journal of Radiology	JPN J RADIOL	1867-1071	1867-108X	RADIOLOGY, NUCLEAR MEDICINE & MEDICAL IMAGING - SCIE	2,064	2.1	Q3	0.61	30.21%	90/135	2.3	Q3	2.0	0.4	101/203	Q2	50.49	0.00255	0.55534	0.517	33.7	Q3	99	7.0	4.5	77.34%	128
95	Journal of Applied Clinical Medical Physics	J APPL CLIN MED PHYS	1526-9914	1526-9914	RADIOLOGY, NUCLEAR MEDICINE & MEDICAL IMAGING - SCIE	4,930	2.1	Q3	0.55	66.70%	90/135	2.2	Q3	1.7	0.4	112/203	Q3	45.07	0.00495	1.07805	0.432	33.7	Q3	328	6.9	4.7	97.33%	337
96	SKELETAL RADIOLOGY	SKELETAL RADIOL	0364-2348	1432-2161	RADIOLOGY, NUCLEAR MEDICINE & MEDICAL IMAGING - SCIE	7,266	2.1	Q3	0.68	12.14%	90/135	2.0	Q3	1.9	0.2	90/203	Q2	55.91	0.00540	1.17630	0.514	33.7	Q3	137	8.3	9.3	61.43%	223
97	JOURNAL OF RADIATION RESEARCH	J RADIAT RES	0449-3060	1349-9157	RADIOLOGY, NUCLEAR MEDICINE & MEDICAL IMAGING - SCIE	3,576	2.0	Q3	0.49	91.98%	97/135	2.2	Q3	1.9	0.5	121/203	Q3	40.64	0.00249	0.54269	0.469	28.5	Q3	86	9.0	7.6	94.51%	91
98	Journal of the Belgian Society of Radiology	J BELG SOC RADIOL	2514-8281	2514-8281	RADIOLOGY, NUCLEAR MEDICINE & MEDICAL IMAGING - SCIE	311	2.0	Q3	0.27	95.70%	97/135	1.9	Q3	1.9	<0.1	163/203	Q4	19.95	0.00041	0.08982	0.447	28.5	Q3	51	7.3	4.7	91.07%	56
99	Zeitschrift fur Medizinische Physik	Z MED PHYS	0939-3889	1876-4436	RADIOLOGY, NUCLEAR MEDICINE & MEDICAL IMAGING - SCIE	1,007	2.0	Q3	1.09	43.93%	97/135	3.8	Q2	1.8	0.9	36/203	Q1	82.51	0.00129	0.28186	0.921	28.5	Q2	35	7.7	3.9	94.59%	37
100	Brachytherapy	BRACHYTHERAPY	1538-4721	1873-1449	RADIOLOGY, NUCLEAR MEDICINE & MEDICAL IMAGING - SCIE	2,455	1.9	Q3	0.48	6.93%	100/135	1.9	Q3	1.5	0.3	123/203	Q3	39.66	0.00263	0.57410	0.457	26.3	Q3	96	8.0	5.7	94.12%	102
101	RADIOLOGIC CLINICS OF NORTH AMERICA	RADIOL CLIN N AM	0033-8389	1557-8275	RADIOLOGY, NUCLEAR MEDICINE & MEDICAL IMAGING - SCIE	2,676	1.9	Q3	0.56	0.43%	100/135	2.2	Q3	1.8	0.2	111/203	Q3	45.57	0.00183	0.39859	0.546	26.3	Q3	44	9.1	10.3	60.27%	73
102	Tomography	TOMOGRAPHY	2379-1381	2379-139X	RADIOLOGY, NUCLEAR MEDICINE & MEDICAL IMAGING - SCIE	810	1.9	Q3	0.63	100.00%	100/135	2.2	Q3	1.7	0.5	100/203	Q2	50.99	0.00102	0.22301	0.540	26.3	Q3	219	6.8	3.5	90.87%	241
103	Journal of Medical Ultrasonics	J MED ULTRASON	1346-4523	1613-2254	RADIOLOGY, NUCLEAR MEDICINE & MEDICAL IMAGING - SCIE	850	1.8	Q4	0.42	12.14%	103/135	1.4	Q4	1.6	0.4	133/203	Q3	34.73	0.00095	0.20867	0.326	24.1	Q4	42	8.3	4.6	60.87%	69
104	ROFO-FORTSCHRITTE AUF DEM GEBIET DER RONTGENSTRAHLEN UND DER BILDGEBENDEN VERFAHREN	ROFO-FORTSCHR RONTG	1438-9029	1438-9010	RADIOLOGY, NUCLEAR MEDICINE & MEDICAL IMAGING - SCIE	1,764	1.8	Q4	0.43	2.70%	103/135	2.3	Q3	1.7	0.4	130/203	Q3	36.21	0.00136	0.29802	0.495	24.1	Q3	39	6.1	7.1	61.90%	63
105	INTERVENTIONAL NEURORADIOLOGY	INTERV NEURORADIOL	1591-0199	2385-2011	RADIOLOGY, NUCLEAR MEDICINE & MEDICAL IMAGING - SCIE	2,174	1.7	Q4	0.41	6.90%	105/135	1.7	Q4	1.5	0.3	137/203	Q3	32.76	0.00268	0.58392	0.466	22.6	Q3	174	5.9	5.6	82.46%	211
106	Medical Ultrasonography	MED ULTRASON	1844-4172	2066-8643	RADIOLOGY, NUCLEAR MEDICINE & MEDICAL IMAGING - SCIE	1,183	1.7	Q4	0.40	95.88%	105/135	1.7	Q4	1.6	0.9	138/203	Q3	32.27	0.00114	0.24843	0.377	22.6	Q4	44	8.2	5.4	72.13%	61
107	RADIATION AND ENVIRONMENTAL BIOPHYSICS	RADIAT ENVIRON BIOPH	0301-634X	1432-2099	RADIOLOGY, NUCLEAR MEDICINE & MEDICAL IMAGING - SCIE	1,769	1.7	Q4	0.43	31.03%	105/135	1.7	Q4	1.6	0.9	130/203	Q3	36.21	0.00084	0.18377	0.365	22.6	Q4	40	10.2	10.5	85.11%	47
108	Applied Radiation and Isotopes	APPL RADIAT ISOTOPES	0969-8043	1872-9800	RADIOLOGY, NUCLEAR MEDICINE & MEDICAL IMAGING - SCIE	9,556	1.6	Q4	0.61	10.78%	108/135	1.5	Q4	1.4	0.4	101/203	Q2	50.49	0.00557	1.21397	0.295	20.4	Q4	407	10.0	8.8	97.60%	417
109	Journal of Medical Imaging and Radiation Oncology	J MED IMAG RADIAT ON	1754-9477	1754-9485	RADIOLOGY, NUCLEAR MEDICINE & MEDICAL IMAGING - SCIE	1,937	1.6	Q4	0.42	10.53%	108/135	1.7	Q4	1.5	0.6	133/203	Q3	34.73	0.00228	0.49711	0.427	20.4	Q4	79	5.8	5.3	78.22%	101
110	Magnetic Resonance Imaging Clinics of North America	MAGN RESON IMAGING C	1064-9689	1557-9786	RADIOLOGY, NUCLEAR MEDICINE & MEDICAL IMAGING - SCIE	1,225	1.6	Q4	0.45	5.04%	108/135	1.9	Q3	1.6	0.1	128/203	Q3	37.19	0.00110	0.24079	0.508	20.4	Q3	32	10.0	7.4	94.12%	34
111	Hellenic Journal of Nuclear Medicine	HELL J NUCL MED	1108-1430	1790-5427	RADIOLOGY, NUCLEAR MEDICINE & MEDICAL IMAGING - SCIE	544	1.5	Q4	0.27	0.00%	111/135	1.2	Q4	1.4	0.1	163/203	Q4	19.95	0.00046	0.10108	0.203	18.1	Q4	36	7.7	5.5	90.00%	40
112	JOURNAL OF RADIOLOGICAL PROTECTION	J RADIOL PROT	0952-4746	1361-6498	RADIOLOGY, NUCLEAR MEDICINE & MEDICAL IMAGING - SCIE	1,779	1.5	Q4	0.44	21.16%	111/135	1.5	Q4	1.1	0.6	129/203	Q3	36.70	0.00144	0.31486	0.325	18.1	Q4	121	9.2	6.3	91.67%	132
113	NUCLEAR MEDICINE COMMUNICATIONS	NUCL MED COMMUN	0143-3636	1473-5628	RADIOLOGY, NUCLEAR MEDICINE & MEDICAL IMAGING - SCIE	3,355	1.5	Q4	0.42	10.27%	111/135	1.5	Q4	1.4	0.5	133/203	Q3	34.73	0.00243	0.52887	0.344	18.1	Q4	132	7.4	7.9	91.03%	145
114	NUKLEARMEDIZIN-NUCLEAR MEDICINE	NUKLEARMED-NUCL MED	0029-5566	2567-6407	RADIOLOGY, NUCLEAR MEDICINE & MEDICAL IMAGING - SCIE	553	1.5	Q4	0.36	3.03%	111/135	1.3	Q4	1.3	0.5	149/203	Q3	26.85	0.00029	0.06450	0.212	18.1	Q4	23	7.0	7.5	82.14%	28
115	QUARTERLY JOURNAL OF NUCLEAR MEDICINE AND MOLECULAR IMAGING	Q J NUCL MED MOL IM	1824-4785	1827-1936	RADIOLOGY, NUCLEAR MEDICINE & MEDICAL IMAGING - SCIE	874	1.5	Q4	0.42	0.00%	111/135	1.5	Q4	1.5	1.2	133/203	Q3	34.73	0.00059	0.13038	0.341	18.1	Q4	16	7.7	8.2	47.06%	34
116	Current Medical Imaging	CURR MED IMAGING	1573-4056	1875-6603	RADIOLOGY, NUCLEAR MEDICINE & MEDICAL IMAGING - SCIE	1,054	1.4	Q4	0.34	0.81%	116/135	1.2	Q4	1.3	0.5	153/203	Q4	24.88	0.00091	0.19908	0.174	14.4	Q4	105	7.8	3.0	55.85%	188
117	Journal of Contemporary Brachytherapy	J CONTEMP BRACHYTHER	1689-832X	2081-2841	RADIOLOGY, NUCLEAR MEDICINE & MEDICAL IMAGING - SCIE	881	1.4	Q4	0.32	99.57%	116/135	1.4	Q4	1.2	0.2	154/203	Q4	24.38	0.00100	0.21885	0.290	14.4	Q4	66	8.0	4.8	94.29%	70
118	SEMINARS IN INTERVENTIONAL RADIOLOGY	SEMIN INTERVENT RAD	0739-9529	1098-8963	RADIOLOGY, NUCLEAR MEDICINE & MEDICAL IMAGING - SCIE	1,658	1.4	Q4	0.30	0.00%	116/135	1.9	Q3	1.3	0.1	158/203	Q4	22.41	0.00140	0.30531	0.566	14.4	Q3	71	8.6	8.6	91.03%	78
119	SEMINARS IN MUSCULOSKELETAL RADIOLOGY	SEMIN MUSCULOSKEL R	1089-7860	1098-898X	RADIOLOGY, NUCLEAR MEDICINE & MEDICAL IMAGING - SCIE	1,160	1.4	Q4	0.37	0.00%	116/135	1.5	Q4	1.3	0.2	145/203	Q3	28.82	0.00087	0.18987	0.342	14.4	Q4	58	10.5	7.4	92.06%	63
120	SURGICAL AND RADIOLOGIC ANATOMY	SURG RADIOL ANAT	0930-1038	1279-8517	RADIOLOGY, NUCLEAR MEDICINE & MEDICAL IMAGING - SCIE	4,492	1.4	Q4	0.54	11.92%	116/135	1.4	Q4	1.2	0.3	114/203	Q3	44.09	0.00282	0.61568	0.309	14.4	Q4	170	10.5	9.7	91.40%	186
121	ACTA RADIOLOGICA	ACTA RADIOL	0284-1851	1600-0455	RADIOLOGY, NUCLEAR MEDICINE & MEDICAL IMAGING - SCIE	5,292	1.3	Q4	0.37	3.50%	121/135	1.5	Q4	1.3	0.1	145/203	Q3	28.82	0.00396	0.86234	0.366	10.7	Q4	177	7.2	8.6	91.24%	194
122	Cancer Radiotherapie	CANCER RADIOTHER	1278-3218	1769-6658	RADIOLOGY, NUCLEAR MEDICINE & MEDICAL IMAGING - SCIE	1,316	1.3	Q4	0.26	25.07%	121/135	1.1	Q4	1.0	0.8	167/203	Q4	17.98	0.00096	0.20911	0.195	10.7	Q4	124	7.4	5.1	84.35%	147
123	JOURNAL OF COMPUTER ASSISTED TOMOGRAPHY	J COMPUT ASSIST TOMO	0363-8715	1532-3145	RADIOLOGY, NUCLEAR MEDICINE & MEDICAL IMAGING - SCIE	4,812	1.3	Q4	0.39	6.89%	121/135	1.4	Q4	1.3	0.2	141/203	Q3	30.79	0.00224	0.48884	0.343	10.7	Q4	128	7.6	15.6	93.43%	137
124	Ultrasound Quarterly	ULTRASOUND Q	0894-8771	1536-0253	RADIOLOGY, NUCLEAR MEDICINE & MEDICAL IMAGING - SCIE	807	1.3	Q4	0.36	5.16%	121/135	1.3	Q4	1.2	0.4	149/203	Q3	26.85	0.00068	0.14871	0.295	10.7	Q4	40	10.6	6.5	85.11%	47
125	Medical Dosimetry	MED DOSIM	0958-3947	1873-4022	RADIOLOGY, NUCLEAR MEDICINE & MEDICAL IMAGING - SCIE	999	1.2	Q4	0.31	4.74%	125/135	1.3	Q4	1.2	0.3	157/203	Q4	22.91	0.00080	0.17545	0.289	7.8	Q4	60	7.8	7.0	98.36%	61
126	Revista Espanola de Medicina Nuclear e Imagen Molecular	REV ESP MED NUCL IMA	2253-654X	N/A	RADIOLOGY, NUCLEAR MEDICINE & MEDICAL IMAGING - SCIE	502	1.2	Q4	0.27	0.00%	125/135	1.1	Q4	1.0	0.6	163/203	Q4	19.95	0.00039	0.08562	0.201	7.8	Q4	36	6.7	5.5	100.00%	36
127	RADIOPROTECTION	RADIOPROTECTION	0033-8451	1769-700X	RADIOLOGY, NUCLEAR MEDICINE & MEDICAL IMAGING - SCIE	515	1.1	Q4	0.50	42.45%	127/135	1.0	Q4	0.5	1.4	119/203	Q3	41.63	0.00022	0.04952	0.132	6.3	Q4	35	6.6	6.8	94.59%	37
128	SEMINARS IN ULTRASOUND CT AND MRI	SEMIN ULTRASOUND CT	0887-2171	1558-5034	RADIOLOGY, NUCLEAR MEDICINE & MEDICAL IMAGING - SCIE	1,360	1.1	Q4	0.40	2.14%	127/135	1.7	Q4	1.1	0.4	138/203	Q3	32.27	0.00074	0.16119	0.353	6.3	Q4	43	8.6	9.3	93.48%	46
129	RADIATION PROTECTION DOSIMETRY	RADIAT PROT DOSIM	0144-8420	1742-3406	RADIOLOGY, NUCLEAR MEDICINE & MEDICAL IMAGING - SCIE	6,512	1.0	Q4	0.30	6.84%	129/135	1.0	Q4	0.9	0.2	158/203	Q4	22.41	0.00273	0.59553	0.210	4.8	Q4	244	10.2	11.4	99.59%	245
130	JOURNAL OF CLINICAL ULTRASOUND	J CLIN ULTRASOUND	0091-2751	1097-0096	RADIOLOGY, NUCLEAR MEDICINE & MEDICAL IMAGING - SCIE	2,442	0.9	Q4	0.24	5.63%	130/135	1.0	Q4	0.9	0.4	173/203	Q4	15.02	0.00134	0.29179	0.239	4.1	Q4	130	6.6	11.8	71.82%	181
131	Radiologie	RADIOLOGIE	2731-7048	2731-7056	RADIOLOGY, NUCLEAR MEDICINE & MEDICAL IMAGING - SCIE	696	0.7	Q4	0.19	17.53%	131/135	0.6	Q4	0.6	0.2	181/203	Q4	11.08	0.00048	0.10518	0.103	3.3	Q4	103	6.8	6.4	91.96%	112
132	CONCEPTS IN MAGNETIC RESONANCE PART A	CONCEPT MAGN RESON A	1546-6086	1552-5023	RADIOLOGY, NUCLEAR MEDICINE & MEDICAL IMAGING - SCIE	482	0.6	Q4	0.13	100.00%	132/135	0.9	Q4	0.6	0.1	190/203	Q4	6.65	0.00010	0.02353	0.300	2.6	Q4	10	3.4	12.8	90.91%	11
133	International Journal of Radiation Research	INT J RADIAT RES	2322-3243	2322-3243	RADIOLOGY, NUCLEAR MEDICINE & MEDICAL IMAGING - SCIE	459	0.6	Q4	0.19	21.49%	132/135	0.7	Q4	0.4	0.1	181/203	Q4	11.08	0.00032	0.07065	0.088	2.6	Q4	127	9.0	4.3	95.49%	133
134	SEMINARS IN ROENTGENOLOGY	SEMIN ROENTGENOL	0037-198X	1558-4658	RADIOLOGY, NUCLEAR MEDICINE & MEDICAL IMAGING - SCIE	424	0.4	Q4	0.14	0.00%	134/135	0.7	Q4	0.4	0.2	189/203	Q4	7.14	0.00024	0.05419	0.183	1.1	Q4	33	8.3	12.7	94.29%	35
135	Iranian Journal of Radiology	IRAN J RADIOL	1735-1065	2008-2711	RADIOLOGY, NUCLEAR MEDICINE & MEDICAL IMAGING - SCIE	446	0.3	Q4	0.06	100.00%	135/135	0.3	Q4	0.3	0.1	197/203	Q4	3.20	0.00021	0.04574	0.058	0.4	Q4	45	7.6	6.9	93.75%	48
136	Journal of Medical Imaging	J MED IMAGING	2329-4302	2329-4310	RADIOLOGY, NUCLEAR MEDICINE & MEDICAL IMAGING - ESCI	2,595	2.4	N/A	0.83	26.13%	N/A	3.2	N/A	2.3	0.4	66/203	Q2	67.73	0.00397	0.86567	0.715	N/A	Q1	98	7.8	4.3	97.03%	101
137	Radiography	RADIOGRAPHY	1078-8174	1532-2831	RADIOLOGY, NUCLEAR MEDICINE & MEDICAL IMAGING - ESCI	2,263	2.6	N/A	0.76	18.65%	N/A	2.3	N/A	1.7	1.0	78/203	Q2	61.82	0.00150	0.32786	0.303	N/A	Q3	166	6.4	3.7	86.46%	192
138	Emergency Radiology	EMERG RADIOL	1070-3004	1438-1435	RADIOLOGY, NUCLEAR MEDICINE & MEDICAL IMAGING - ESCI	1,943	2.2	N/A	0.60	5.87%	N/A	1.9	N/A	2.1	0.4	104/203	Q3	49.01	0.00195	0.42535	0.410	N/A	Q2	85	7.0	5.1	81.73%	104
139	Advances in Radiation Oncology	ADV RADIAT ONCOL	N/A	2452-1094	RADIOLOGY, NUCLEAR MEDICINE & MEDICAL IMAGING - ESCI	1,870	2.3	N/A	0.67	95.96%	N/A	2.5	N/A	2.2	0.7	93/203	Q2	54.43	0.00425	0.92554	0.732	N/A	Q1	149	7.0	2.7	94.90%	157
140	Biomedical Physics & Engineering Express	BIOMED PHYS ENG EXPR	2057-1976	2057-1976	RADIOLOGY, NUCLEAR MEDICINE & MEDICAL IMAGING - ESCI	1,551	1.4	N/A	0.38	16.17%	N/A	1.3	N/A	1.4	0.4	142/203	Q3	30.30	0.00219	0.47798	0.260	N/A	Q3	178	8.8	3.7	96.22%	185
141	Radiology-Artificial Intelligence	RADIOL-ARTIF INTELL	2638-6100	2638-6100	RADIOLOGY, NUCLEAR MEDICINE & MEDICAL IMAGING - ESCI	1,483	9.8	N/A	1.71	1.39%	N/A	10.4	N/A	9.7	2.4	13/203	Q1	93.84	0.00348	0.75870	2.961	N/A	Q1	34	4.9	2.4	94.44%	36
142	World Journal of Radiology	WORLD J RADIOL	1949-8470	1949-8470	RADIOLOGY, NUCLEAR MEDICINE & MEDICAL IMAGING - ESCI	1,466	2.5	N/A	0.54	100.00%	N/A	2.5	N/A	2.3	0.2	114/203	Q3	44.09	0.00062	0.13693	0.538	N/A	Q2	15	5.8	7.5	48.39%	31
143	IEEE Transactions on Radiation and Plasma Medical Sciences	IEEE T RADIAT PLASMA	2469-7311	2469-7303	RADIOLOGY, NUCLEAR MEDICINE & MEDICAL IMAGING - ESCI	1,427	4.4	N/A	1.57	16.33%	N/A	3.6	N/A	3.6	1.5	16/203	Q1	92.36	0.00249	0.54359	0.794	N/A	Q1	91	6.3	2.6	98.91%	92
144	Radiology-Cardiothoracic Imaging	RADIOL-CARDIOTHORAC	2638-6135	2638-6135	RADIOLOGY, NUCLEAR MEDICINE & MEDICAL IMAGING - ESCI	1,380	7.0	N/A	2.08	0.45%	N/A	6.3	N/A	6.9	0.5	10/203	Q1	95.32	0.00317	0.69197	1.699	N/A	Q1	42	6.4	2.5	87.50%	48
145	Journal of Ultrasound	J ULTRASOUND	1971-3495	1876-7931	RADIOLOGY, NUCLEAR MEDICINE & MEDICAL IMAGING - ESCI	1,336	2.0	N/A	0.59	11.71%	N/A	2.2	N/A	1.7	0.4	108/203	Q3	47.04	0.00147	0.32023	0.466	N/A	Q2	120	7.9	4.6	90.91%	132
146	Reports of Practical Oncology and Radiotherapy	REP PRACT ONCOL RADI	1507-1367	2083-4640	RADIOLOGY, NUCLEAR MEDICINE & MEDICAL IMAGING - ESCI	1,325	1.2	N/A	0.26	0.00%	N/A	1.3	N/A	1.1	0.3	167/203	Q4	17.98	0.00126	0.27488	0.275	N/A	Q3	83	8.1	5.3	79.05%	105
147	Current Problems in Diagnostic Radiology	CURR PROBL DIAGN RAD	0363-0188	0363-0188	RADIOLOGY, NUCLEAR MEDICINE & MEDICAL IMAGING - ESCI	1,190	1.4	N/A	0.48	1.42%	N/A	1.4	N/A	1.4	0.5	123/203	Q3	39.66	0.00162	0.35444	0.379	N/A	Q2	78	8.3	4.4	85.71%	91
148	Indian Journal of Radiology and Imaging	INDIAN J RADIOL IMAG	0971-3026	1998-3808	RADIOLOGY, NUCLEAR MEDICINE & MEDICAL IMAGING - ESCI	1,160	0.6	N/A	0.19	97.88%	N/A	N/A	N/A	0.6	0.1	181/203	Q4	11.08	0.00084	0.18497	N/A	N/A	N/A	115	10.1	7.3	84.56%	136
149	Egyptian Journal of Radiology and Nuclear Medicine	EGYPT J RADIOL NUC M	N/A	2090-4762	RADIOLOGY, NUCLEAR MEDICINE & MEDICAL IMAGING - ESCI	1,146	1.0	N/A	0.26	99.26%	N/A	0.8	N/A	0.9	0.1	167/203	Q4	17.98	0.00125	0.27344	0.148	N/A	Q4	246	7.3	3.0	94.25%	261
150	Polish Journal of Radiology	POL J RADIOL	0137-7183	1899-0967	RADIOLOGY, NUCLEAR MEDICINE & MEDICAL IMAGING - ESCI	1,107	1.2	N/A	0.30	97.96%	N/A	1.3	N/A	1.2	0.2	158/203	Q4	22.41	0.00112	0.24457	0.272	N/A	Q3	64	6.9	5.5	76.19%	84
151	Journal of Nuclear Medicine Technology	J NUCL MED TECHNOL	0091-4916	1535-5675	RADIOLOGY, NUCLEAR MEDICINE & MEDICAL IMAGING - ESCI	1,090	1.3	N/A	0.36	2.30%	N/A	1.3	N/A	1.1	0.5	149/203	Q3	26.85	0.00081	0.17786	0.304	N/A	Q3	34	7.7	8.2	91.89%	37
152	Techniques in Vascular and Interventional Radiology	TECH VASC INTERV RAD	1089-2516	1557-9808	RADIOLOGY, NUCLEAR MEDICINE & MEDICAL IMAGING - ESCI	1,078	1.7	N/A	0.46	7.21%	N/A	2.1	N/A	1.7	0.2	125/203	Q3	38.67	0.00086	0.18849	0.542	N/A	Q1	36	7.5	7.3	92.31%	39
153	European Radiology Experimental	EUR RADIOL EXP	N/A	2509-9280	RADIOLOGY, NUCLEAR MEDICINE & MEDICAL IMAGING - ESCI	1,025	3.8	N/A	0.92	100.00%	N/A	4.8	N/A	3.7	0.5	53/203	Q2	74.14	0.00195	0.42490	1.073	N/A	Q1	52	5.8	3.2	92.86%	56
154	Journal of Medical Imaging and Radiation Sciences	J MED IMAGING RADIAT	1939-8654	1939-8654	RADIOLOGY, NUCLEAR MEDICINE & MEDICAL IMAGING - ESCI	986	1.8	N/A	0.37	6.05%	N/A	1.9	N/A	1.6	0.5	145/203	Q3	28.82	0.00118	0.25842	0.386	N/A	Q2	74	6.4	3.6	87.06%	85
155	Journal of Lasers in Medical Sciences	J LASERS MED SCI	2008-9783	2228-6721	RADIOLOGY, NUCLEAR MEDICINE & MEDICAL IMAGING - ESCI	944	1.5	N/A	0.36	98.03%	N/A	1.7	N/A	1.3	0.2	149/203	Q3	26.85	0.00092	0.20235	0.291	N/A	Q3	56	7.7	4.5	82.35%	68
156	Physics & Imaging in Radiation Oncology	PHYS IMAG RADIAT ONC	N/A	2405-6316	RADIOLOGY, NUCLEAR MEDICINE & MEDICAL IMAGING - ESCI	930	3.7	N/A	0.76	93.33%	N/A	3.1	N/A	3.0	0.6	78/203	Q2	61.82	0.00184	0.40102	0.741	N/A	Q1	95	5.7	2.6	97.94%	97
157	Nuclear Medicine and Molecular Imaging	NUCL MED MOLEC IMAG	1869-3474	1869-3482	RADIOLOGY, NUCLEAR MEDICINE & MEDICAL IMAGING - ESCI	897	1.3	N/A	0.32	4.29%	N/A	2.0	N/A	1.2	0.3	154/203	Q4	24.38	0.00091	0.19958	0.408	N/A	Q2	46	7.3	5.2	88.46%	52
158	PET Clinics	PET CLIN	1556-8598	1559-7814	RADIOLOGY, NUCLEAR MEDICINE & MEDICAL IMAGING - ESCI	873	2.6	N/A	0.71	6.33%	N/A	2.6	N/A	2.5	0.3	84/203	Q2	58.87	0.00121	0.26520	0.585	N/A	Q1	44	7.4	4.3	100.00%	44
159	American Journal of Nuclear Medicine and Molecular Imaging	AM J NUCL MED MOLEC	2160-8407	2160-8407	RADIOLOGY, NUCLEAR MEDICINE & MEDICAL IMAGING - ESCI	826	2.5	N/A	0.72	0.00%	N/A	2.5	N/A	2.4	0.3	83/203	Q2	59.36	0.00081	0.17645	0.533	N/A	Q2	22	5.9	5.5	88.00%	25
160	Journal of Medical Radiation Sciences	J MED RADIAT SCI	2051-3895	2051-3909	RADIOLOGY, NUCLEAR MEDICINE & MEDICAL IMAGING - ESCI	814	2.1	N/A	0.50	70.73%	N/A	2.6	N/A	2.0	0.4	119/203	Q3	41.63	0.00116	0.25250	0.608	N/A	Q1	43	7.2	4.5	86.00%	50
161	Journal of Clinical Imaging Science	J CLIN IMAG SCI	2156-7514	2156-5597	RADIOLOGY, NUCLEAR MEDICINE & MEDICAL IMAGING - ESCI	777	0.9	N/A	0.24	84.43%	N/A	1.2	N/A	0.9	0.1	173/203	Q4	15.02	0.00079	0.17243	0.297	N/A	Q3	51	9.0	6.4	86.44%	59
162	European Journal of Radiology Open	EUR J RADIOL OPEN	N/A	2352-0477	RADIOLOGY, NUCLEAR MEDICINE & MEDICAL IMAGING - ESCI	744	2.0	N/A	0.60	89.66%	N/A	2.0	N/A	1.9	0.6	104/203	Q3	49.01	0.00135	0.29491	0.526	N/A	Q2	54	7.1	3.0	90.00%	60
163	Radiological Physics and Technology	RADIOL PHYS TECHNOL	1865-0333	1865-0341	RADIOLOGY, NUCLEAR MEDICINE & MEDICAL IMAGING - ESCI	687	1.6	N/A	0.38	1.44%	N/A	1.8	N/A	1.4	0.3	142/203	Q3	30.30	0.00076	0.16708	0.340	N/A	Q2	39	8.5	5.2	90.70%	43
164	Journal of Medical Physics	J MED PHYS	0971-6203	1998-3913	RADIOLOGY, NUCLEAR MEDICINE & MEDICAL IMAGING - ESCI	669	0.9	N/A	0.21	70.83%	N/A	1.0	N/A	0.8	0.1	178/203	Q4	12.56	0.00031	0.06825	0.199	N/A	Q3	55	9.6	9.4	100.00%	55
165	Journal of Radiology Case Reports	J RADIOL CASE REP	1943-0922	1943-0922	RADIOLOGY, NUCLEAR MEDICINE & MEDICAL IMAGING - ESCI	608	1.0	N/A	0.24	96.70%	N/A	1.2	N/A	1.0	0.1	173/203	Q4	15.02	0.00051	0.11295	0.319	N/A	Q3	21	12.8	7.5	77.78%	27
166	EJNMMI Radiopharmacy and Chemistry	EJNMMI RADIOPHARM CH	N/A	2365-421X	RADIOLOGY, NUCLEAR MEDICINE & MEDICAL IMAGING - ESCI	595	4.6	N/A	1.21	100.00%	N/A	4.4	N/A	4.2	0.6	30/203	Q1	85.47	0.00099	0.21579	0.940	N/A	Q1	22	6.5	2.9	73.33%	30
167	JOURNAL OF DIAGNOSTIC MEDICAL SONOGRAPHY	J DIAGN MED SONOG	8756-4793	1552-5430	RADIOLOGY, NUCLEAR MEDICINE & MEDICAL IMAGING - ESCI	585	0.3	N/A	0.10	1.66%	N/A	0.4	N/A	0.3	<0.1	195/203	Q4	4.19	0.00023	0.05207	0.077	N/A	Q4	70	8.8	14.9	93.33%	75
168	3D Printing in Medicine	3D PRINT MED	N/A	2365-6271	RADIOLOGY, NUCLEAR MEDICINE & MEDICAL IMAGING - ESCI	584	3.7	N/A	1.07	100.00%	N/A	N/A	N/A	3.4	0.9	38/203	Q1	81.53	0.00075	0.16339	N/A	N/A	N/A	32	5.8	3.1	96.97%	33
169	Radiologic Technology	RADIOL TECHNOL	0033-8397	1943-5657	RADIOLOGY, NUCLEAR MEDICINE & MEDICAL IMAGING - ESCI	579	0.8	N/A	0.15	0.00%	N/A	1.1	N/A	0.7	0.2	187/203	Q4	8.13	0.00045	0.09825	0.193	N/A	Q4	43	7.5	6.0	97.73%	44
170	Ultrasound	ULTRASOUND	1742-271X	1743-1344	RADIOLOGY, NUCLEAR MEDICINE & MEDICAL IMAGING - ESCI	488	0.8	N/A	0.22	7.63%	N/A	1.3	N/A	0.8	0.2	177/203	Q4	13.05	0.00052	0.11503	0.322	N/A	Q2	32	6.3	6.0	96.97%	33
171	Journal of Ultrasonography	J ULTRASON	2084-8404	2451-070X	RADIOLOGY, NUCLEAR MEDICINE & MEDICAL IMAGING - ESCI	478	1.1	N/A	0.23	100.00%	N/A	1.2	N/A	1.1	0.2	176/203	Q4	13.55	0.00065	0.14356	0.301	N/A	Q3	29	8.7	5.1	72.50%	40
172	RADIOLOGIA	RADIOLOGIA-MADRID	0033-8338	1578-178X	RADIOLOGY, NUCLEAR MEDICINE & MEDICAL IMAGING - ESCI	470	1.3	N/A	0.30	0.52%	N/A	1.0	N/A	1.2	0.2	158/203	Q4	22.41	0.00043	0.09523	0.182	N/A	Q4	90	7.3	5.1	97.83%	92
173	Ultrasound Journal	ULTRASOUND J	2036-3176	2524-8987	RADIOLOGY, NUCLEAR MEDICINE & MEDICAL IMAGING - ESCI	468	3.4	N/A	0.89	100.00%	N/A	3.4	N/A	3.3	0.8	56/203	Q2	72.66	0.00097	0.21169	0.865	N/A	Q1	41	6.4	2.3	95.35%	43
174	Acta Radiologica Open	ACTA RADIOL OPEN	N/A	2058-4601	RADIOLOGY, NUCLEAR MEDICINE & MEDICAL IMAGING - ESCI	460	1.1	N/A	0.32	83.66%	N/A	1.3	N/A	1.1	0.3	154/203	Q4	24.38	0.00062	0.13696	0.341	N/A	Q2	53	7.4	4.9	92.98%	57
175	Journal of Medical Ultrasound	J MED ULTRASOUND	0929-6441	2212-1552	RADIOLOGY, NUCLEAR MEDICINE & MEDICAL IMAGING - ESCI	460	1.1	N/A	0.25	94.44%	N/A	1.4	N/A	1.0	0.1	170/203	Q4	16.50	0.00053	0.11596	0.300	N/A	Q3	47	10.3	5.1	83.93%	56
176	Indian Journal of Nuclear Medicine	INDIAN J NUCL MED	0972-3919	0974-0244	RADIOLOGY, NUCLEAR MEDICINE & MEDICAL IMAGING - ESCI	444	0.5	N/A	0.12	0.00%	N/A	0.5	N/A	0.5	<0.1	193/203	Q4	5.17	0.00039	0.08692	0.107	N/A	Q4	71	10.9	5.9	95.95%	74
177	Journal of Breast Imaging	J BREAST IMAGING	2631-6110	2631-6129	RADIOLOGY, NUCLEAR MEDICINE & MEDICAL IMAGING - ESCI	443	1.5	N/A	0.37	4.98%	N/A	1.6	N/A	1.2	1.7	145/203	Q3	28.82	0.00075	0.16326	0.412	N/A	Q2	49	7.1	1.9	77.78%	63
178	International Journal of Particle Therapy	INT J PART THER	N/A	2331-5180	RADIOLOGY, NUCLEAR MEDICINE & MEDICAL IMAGING - ESCI	419	1.7	N/A	0.40	97.35%	N/A	N/A	N/A	1.6	0.1	138/203	Q3	32.27	0.00073	0.16052	N/A	N/A	N/A	23	8.3	4.2	95.83%	24
179	BJR Case Reports	BJR CASE REP	2055-7159	2055-7159	RADIOLOGY, NUCLEAR MEDICINE & MEDICAL IMAGING - ESCI	399	0.6	N/A	0.17	92.02%	N/A	0.6	N/A	0.6	<0.1	184/203	Q4	9.61	0.00063	0.13799	0.145	N/A	Q4	89	9.6	4.0	80.18%	111
180	World Journal of Nuclear Medicine	WORLD J NUCL MED	1450-1147	1607-3312	RADIOLOGY, NUCLEAR MEDICINE & MEDICAL IMAGING - ESCI	361	0.6	N/A	0.16	93.25%	N/A	N/A	N/A	0.5	<0.1	186/203	Q4	8.62	0.00042	0.09296	N/A	N/A	N/A	70	9.6	4.8	95.89%	73
181	Radiology-Imaging Cancer	RADIOL-IMAG CANCER	2638-616X	2638-616X	RADIOLOGY, NUCLEAR MEDICINE & MEDICAL IMAGING - ESCI	342	4.4	N/A	0.69	100.00%	N/A	4.2	N/A	4.3	0.6	88/203	Q2	56.90	0.00077	0.16848	1.144	N/A	Q1	14	6.1	2.1	82.35%	17
182	Radiology Research and Practice	RADIOL RES PRACT	2090-1941	2090-195X	RADIOLOGY, NUCLEAR MEDICINE & MEDICAL IMAGING - ESCI	336	2.7	N/A	0.68	96.49%	N/A	2.1	N/A	2.7	0.2	90/203	Q2	55.91	0.00026	0.05713	0.439	N/A	Q2	14	7.7	6.9	77.78%	18
183	CVIR Endovascular	CVIR ENDOVASC	N/A	2520-8934	RADIOLOGY, NUCLEAR MEDICINE & MEDICAL IMAGING - ESCI	330	1.2	N/A	0.28	99.14%	N/A	1.3	N/A	1.2	0.1	162/203	Q4	20.44	0.00080	0.17517	0.383	N/A	Q2	60	7.1	2.6	92.31%	65
184	Current Cardiovascular Imaging Reports	CURR CARDIOVASC IMAG	1941-9066	1941-9074	RADIOLOGY, NUCLEAR MEDICINE & MEDICAL IMAGING - ESCI	325	0.9	N/A	0.20	20.00%	N/A	0.9	N/A	0.9	0.8	179/203	Q4	12.07	0.00038	0.08403	0.276	N/A	Q3	7	4.1	6.3	77.78%	9
185	Current Radiology Reports	CURR RADIOL REP	N/A	2167-4825	RADIOLOGY, NUCLEAR MEDICINE & MEDICAL IMAGING - ESCI	310	0.7	N/A	0.13	22.22%	N/A	N/A	N/A	0.6	0.1	190/203	Q4	6.65	0.00037	0.08144	N/A	N/A	N/A	15	6.7	6.0	78.95%	19
186	Journal of Radiotherapy in Practice	J RADIOTHER PRACT	1460-3969	1467-1131	RADIOLOGY, NUCLEAR MEDICINE & MEDICAL IMAGING - ESCI	273	0.4	N/A	0.13	10.58%	N/A	0.4	N/A	0.4	0.1	190/203	Q4	6.65	0.00029	0.06340	0.086	N/A	Q4	75	9.0	4.5	90.36%	83
187	NUCLEAR MEDICINE REVIEW	NUCL MED REV	1506-9680	N/A	RADIOLOGY, NUCLEAR MEDICINE & MEDICAL IMAGING - ESCI	261	0.9	N/A	0.25	91.30%	N/A	0.9	N/A	0.9	0.1	170/203	Q4	16.50	0.00013	0.02847	0.149	N/A	Q4	26	8.8	7.4	100.00%	26
188	Molecular Imaging and Radionuclide Therapy	MOL IMAGING RADIONUC	2146-1414	2147-1959	RADIOLOGY, NUCLEAR MEDICINE & MEDICAL IMAGING - ESCI	254	0.9	N/A	0.27	100.00%	N/A	1.1	N/A	0.9	0.2	163/203	Q4	19.95	0.00032	0.07116	0.286	N/A	Q3	48	7.6	5.5	100.00%	48
189	Ultrasound International Open	ULTRASOUND INT OPEN	2509-596X	2199-7152	RADIOLOGY, NUCLEAR MEDICINE & MEDICAL IMAGING - ESCI	251	3.2	N/A	0.54	96.00%	N/A	3.1	N/A	3.2	0.2	114/203	Q3	44.09	0.00045	0.09951	0.788	N/A	Q1	10	8.1	4.7	100.00%	10
190	SA Journal of Radiology	SA J RADIOL	1027-202X	2078-6778	RADIOLOGY, NUCLEAR MEDICINE & MEDICAL IMAGING - ESCI	223	0.9	N/A	0.20	92.71%	N/A	1.1	N/A	0.8	0.1	179/203	Q4	12.07	0.00028	0.06299	0.232	N/A	Q3	32	7.5	4.4	94.12%	34
191	European Journal of Hybrid Imaging	EUR J HYBRID IMAG	N/A	2510-3636	RADIOLOGY, NUCLEAR MEDICINE & MEDICAL IMAGING - ESCI	213	1.7	N/A	0.43	100.00%	N/A	1.8	N/A	1.7	0.3	130/203	Q3	36.21	0.00041	0.09086	0.432	N/A	Q2	36	6.5	3.2	97.30%	37
192	Journal of Visual Communication in Medicine	J VIS COMMUN MED	1745-3054	1745-3062	RADIOLOGY, NUCLEAR MEDICINE & MEDICAL IMAGING - ESCI	180	1.4	N/A	0.38	20.90%	N/A	1.3	N/A	1.2	0.2	142/203	Q3	30.30	0.00021	0.04591	0.248	N/A	Q3	22	6.3	3.8	100.00%	22
193	Applied Radiology	APPL RADIOL	0160-9963	1879-2898	RADIOLOGY, NUCLEAR MEDICINE & MEDICAL IMAGING - ESCI	180	0.3	N/A	0.06	1.01%	N/A	0.3	N/A	0.3	0.2	197/203	Q4	3.20	0.00015	0.03480	0.088	N/A	Q4	15	7.8	7.3	45.45%	33
194	Forensic Imaging	FOREN IMAG	2666-2264	2666-2256	RADIOLOGY, NUCLEAR MEDICINE & MEDICAL IMAGING - ESCI	133	1.1	N/A	0.25	10.13%	N/A	1.1	N/A	0.8	0.2	170/203	Q4	16.50	0.00018	0.04129	0.185	N/A	Q4	35	8.8	2.2	85.37%	41
195	Journal of Radiation Protection and Research	J RADIAT PROT RES	2508-1888	2466-2461	RADIOLOGY, NUCLEAR MEDICINE & MEDICAL IMAGING - ESCI	122	0.5	N/A	0.17	100.00%	N/A	N/A	N/A	0.5	0.2	184/203	Q4	9.61	0.00015	0.03390	N/A	N/A	N/A	21	11.9	5.5	87.50%	24
196	Polish Journal of Medical Physics and Engineering	POL J MED PHYS ENG	1898-0309	1898-0309	RADIOLOGY, NUCLEAR MEDICINE & MEDICAL IMAGING - ESCI	107	0.4	N/A	0.15	100.00%	N/A	0.6	N/A	0.4	0.2	187/203	Q4	8.13	0.00013	0.02967	0.107	N/A	Q4	22	6.6	3.6	88.00%	25
197	Iranian Journal of Nuclear Medicine	IRAN J NUCL MED	1681-2824	2008-2509	RADIOLOGY, NUCLEAR MEDICINE & MEDICAL IMAGING - ESCI	76	0.3	N/A	0.07	0.00%	N/A	0.3	N/A	0.2	<0.1	196/203	Q4	3.69	0.00005	0.01227	0.056	N/A	Q4	22	8.3	N/A	95.65%	23
198	Sonography	SONOGRAPHY-AUST	2202-8323	2054-6750	RADIOLOGY, NUCLEAR MEDICINE & MEDICAL IMAGING - ESCI	63	0.4	N/A	0.12	8.97%	N/A	N/A	N/A	0.4	0.1	193/203	Q4	5.17	0.00008	0.01927	N/A	N/A	N/A	21	6.7	N/A	87.50%	24
199	Hong Kong Journal of Radiology	HONG KONG J RADIOL	2223-6619	2307-4620	RADIOLOGY, NUCLEAR MEDICINE & MEDICAL IMAGING - ESCI	47	0.2	N/A	0.03	97.59%	N/A	0.1	N/A	0.2	0.1	199/203	Q4	2.22	0.00002	0.00624	0.019	N/A	Q4	34	9.2	N/A	94.44%	36
200	West African Journal of Radiology	WEST AFR J RADIOL	1115-3474	2321-6670	RADIOLOGY, NUCLEAR MEDICINE & MEDICAL IMAGING - ESCI	28	<0.1	N/A	0.01	0.00%	N/A	N/A	N/A	<0.1	<0.1	202/203	Q4	0.74	0.00001	0.00291	N/A	N/A	N/A	11	11.3	N/A	100.00%	11
201	Imagerie de la Femme	IMAG FEMME	1776-9817	2214-8485	RADIOLOGY, NUCLEAR MEDICINE & MEDICAL IMAGING - ESCI	23	0.1	N/A	0.02	25.40%	N/A	0.1	N/A	0.1	<0.1	200/203	Q4	1.72	0.00000	0.00177	0.007	N/A	Q4	14	8.5	N/A	93.33%	15
202	Contemporary Diagnostic Radiology	CONTEMP DIAGN RADIOL	0149-9009	1938-1395	RADIOLOGY, NUCLEAR MEDICINE & MEDICAL IMAGING - ESCI	13	0.1	N/A	0.02	0.00%	N/A	N/A	N/A	0.1	<0.1	200/203	Q4	1.72	0.00001	0.00226	N/A	N/A	N/A	22	10.0	N/A	68.75%	32
203	Imagen Diagnostica	IMAGEN DIAGN	2171-3669	2171-9705	RADIOLOGY, NUCLEAR MEDICINE & MEDICAL IMAGING - ESCI	10	<0.1	N/A	0.01	0.00%	N/A	0.1	N/A	<0.1	<0.1	202/203	Q4	0.74	0.00000	0.00214	0.033	N/A	Q4	6	N/A	N/A	100.00%	6

## Sheet: Screen
No	Journal name	Inclusion	2022 JIF	JIF Quartile	Publisher	Region	Publication frequency	Only in Radiology	Publication model	Homepage	Offical Journal	Submission Guideline
1	RADIOLOGY	☑️	19.7	Q1	Society	USA	12	Y	Hybird	https://pubs.rsna.org/journal/radiology	Radiological Society of North America	https://pubs.rsna.org/page/radiology/author-instructions
2	JACC-Cardiovascular Imaging	☑️	14	Q1	Elsevier	USA	12	N	Hybird	https://www.jacc.org/journal/imaging	American College of Cardiology	https://www.jacc.org/pb-assets/documents/author-instructions-jacc-imaging-1688567245837.pdf
3	MEDICAL IMAGE ANALYSIS	☑️	10.9	Q1	Elsevier	Netherlands	8	N	Hybird	https://www.sciencedirect.com/journal/medical-image-analysis/	The Medical Image Computing and Computer Assisted Intervention Society	https://www.elsevier.com/journals/medical-image-analysis/1361-8415/guide-for-authors
4	CLINICAL NUCLEAR MEDICINE	☑️	10.6	Q1	Lippincott Williams & Wilkins	USA	12	Y	Hybird	https://journals.lww.com/nuclearmed/pages/default.aspx	American College of Nuclear Medicine	https://edmgr.ovid.com/cnm/accounts/ifauth.htm
5	IEEE TRANSACTIONS ON MEDICAL IMAGING	☑️	10.6	Q1	Society	USA	12	N	Hybird	https://www.embs.org/tmi/	IEEE Engineering in Medicine and Biology Society	https://ieeetmi.org/authors-instructions
6	JOURNAL OF NUCLEAR MEDICINE	☑️	9.3	Q1	Society	USA	12	Y	Hybird	https://jnm.snmjournals.org	Society of Nuclear Medicine and Molecular Imaging	https://jnm.snmjournals.org/sites/default/files/additional-assets/JNMInfoforAuthors_11082022.pdf
7	EUROPEAN JOURNAL OF NUCLEAR MEDICINE AND MOLECULAR IMAGING	☑️	9.1	Q1	Springer	Germany	12	Y	Hybird	https://www.springer.com/journal/259	European Association of Nuclear Medicine	https://www.springer.com/journal/259/submission-guidelines
8	Radiologia Medica	☑️	8.9	Q1	Springer	Italy	12	Y	Hybird	https://www.springer.com/journal/11547	Italian Society of Medical and Interventional Radiology	https://www.springer.com/journal/11547/submission-guidelines
9	Photoacoustics	☑️	7.9	Q1	Elsevier	Netherlands	4	N	Open	https://www.sciencedirect.com/journal/photoacoustics	None	https://www.elsevier.com/journals/photoacoustics/2213-5979/guide-for-authors
10	Circulation-Cardiovascular Imaging	☑️	7.5	Q1	Lippincott Williams & Wilkins	USA	12	N	Hybird	https://www.ahajournals.org/journal/circimaging	American Heart Association	https://www.ahajournals.org/circimaging/author-instructions
11	ULTRASOUND IN OBSTETRICS & GYNECOLOGY	☑️	7.1	Q1	Wiley	USA	12	N	Hybird	https://obgyn.onlinelibrary.wiley.com/journal/14690705/	International Society of Ultrasound in Obstetrics and Gynecology	https://obgyn.onlinelibrary.wiley.com/hub/journal/14690705/about/author-guidelines
12	INTERNATIONAL JOURNAL OF RADIATION ONCOLOGY BIOLOGY PHYSICS	☑️	7	Q1	Elsevier	USA	15	N	Hybird	https://www.sciencedirect.com/journal/international-journal-of-radiation-oncology-biology-physics	American Society for Radiation Oncology	https://www.astro.org/News-and-Publications/Journals/Author-Instructions
13	INVESTIGATIVE RADIOLOGY	☑️	6.7	Q1	Lippincott Williams & Wilkins	USA	12	Y	Hybird	https://journals.lww.com/investigativeradiology/pages/default.aspx	None	https://edmgr.ovid.com/ir/accounts/ifauth.htm
14	JOURNAL OF CARDIOVASCULAR MAGNETIC RESONANCE	☑️	6.4	Q1	BMC	USA	1	N	Open	https://jcmr-online.biomedcentral.com	Society for Cardiovascular Magnetic Resonance.	https://jcmr-online.biomedcentral.com/submission-guidelines
15	European Heart Journal-Cardiovascular Imaging	☑️	6.2	Q1	Oxford	England	12	N	Hybird	https://academic.oup.com/ehjcimaging	European Society of Cardiology	https://academic.oup.com/ehjcimaging/pages/General_Instructions
16	EUROPEAN RADIOLOGY	☑️	5.9	Q1	Springer	Germany	12	Y	Hybird	https://www.springer.com/journal/330	European Society of Radiology	https://www.european-radiology.org/for-authors/submission-guidelines/
17	COMPUTERIZED MEDICAL IMAGING AND GRAPHICS	☑️	5.7	Q1	Elsevier	USA	8	N	Hybird	https://www.sciencedirect.com/journal/computerized-medical-imaging-and-graphics/	None	https://www.elsevier.com/journals/computerized-medical-imaging-and-graphics/0895-6111/guide-for-authors
18	NEUROIMAGE	☑️	5.7	Q1	Elsevier	USA	20	N	Open	https://www.sciencedirect.com/journal/neuroimage	None	https://www.elsevier.com/journals/neuroimage/1053-8119/guide-for-authors
19	RADIOTHERAPY AND ONCOLOGY	☑️	5.7	Q1	Elsevier	Netherlands	12	N	Hybird	https://www.thegreenjournal.com	European Society for Radiotherapy & Oncology	https://www.thegreenjournal.com/content/authorinfo
20	Diagnostic and Interventional Imaging	☑️	5.5	Q1	Elsevier	France	12	Y	Hybird	https://www.sciencedirect.com/journal/diagnostic-and-interventional-imaging/	Société Française de Radiologie	https://www.elsevier.com/journals/diagnostic-and-interventional-imaging/2211-5684/guide-for-authors
21	RADIOGRAPHICS	☑️	5.5	Q1	Society	USA	7	Y	Hybird	https://pubs.rsna.org/journal/radiographics	Radiological Society of North America	https://pubs.rsna.org/page/radiographics/rgauthor_instructions
22	Journal of Cardiovascular Computed Tomography	☑️	5.4	Q1	Elsevier	USA	6	N	Hybird	https://www.journalofcardiovascularct.com	Society of Cardiovascular CT	https://www.journalofcardiovascularct.com/content/authorinfo
23	AMERICAN JOURNAL OF ROENTGENOLOGY	☑️	5	Q1	Society	USA	12	Y	Open	https://ajronline.org	American Roentgen Ray Society	https://ajronline.org/authorguidelines
24	CANCER IMAGING	☑️	4.9	Q1	BMC	England	1	N	Open	https://cancerimagingjournal.biomedcentral.com	International Cancer Imaging	https://cancerimagingjournal.biomedcentral.com/submission-guidelines
25	SEMINARS IN NUCLEAR MEDICINE	☑️	4.9	Q1	Elsevier	USA	6	Y	Open	https://www.sciencedirect.com/journal/seminars-in-nuclear-medicine	None	https://www.sciencedirect.com/journal/seminars-in-nuclear-medicine/publish/guide-for-authors
26	ACADEMIC RADIOLOGY	☑️	4.8	Q1	Elsevier	USA	12	Y	Hybird	https://www.sciencedirect.com/journal/academic-radiology	Association of University Radiologists	https://www.elsevier.com/journals/academic-radiology/1076-6332/guide-for-authors
27	HUMAN BRAIN MAPPING	☑️	4.8	Q1	Wiley	USA	12	N	Open	https://onlinelibrary.wiley.com/journal/10970193	None	https://onlinelibrary.wiley.com/page/journal/10970193/homepage/forauthors.html
28	KOREAN JOURNAL OF RADIOLOGY	☑️	4.8	Q1	Society	South Korea	12	Y	Open	https://www.kjronline.org	Korean Society of Radiology	https://www.kjronline.org/index.php?body=Instruction
29	Insights into Imaging	☑️	4.7	Q1	Springer	Germany	1	Y	Open	https://insightsimaging.springeropen.com	European Society of Radiology	https://insightsimaging.springeropen.com/submission-guidelines/preparing-your-manuscript
30	Journal of the American College of Radiology	☑️	4.5	Q1	Elsevier	USA	12	Y	Hybird	https://www.jacr.org	American College of Radiology	https://www.jacr.org/content/authorinfo
31	JOURNAL OF DIGITAL IMAGING	☑️	4.4	Q1	Springer	USA	6	Y	Hybird	https://www.springer.com/journal/10278	Society for Imaging Informatics in Medicine	https://www.springer.com/journal/10278/submission-guidelines
32	JOURNAL OF MAGNETIC RESONANCE IMAGING	☑️	4.4	Q1	Wiley	USA	12	Y	Hybird	https://onlinelibrary.wiley.com/journal/15222586?journalRedirectCheck=true	International Society for Magnetic Resonance in Medicine:	https://onlinelibrary.wiley.com/page/journal/15222586/homepage/forauthors.html
33	Physical and Engineering Sciences in Medicine	☑️	4.4	Q1	Springer	Netherlands	4	N	Hybird	https://www.springer.com/journal/13246	Australasian College of Physical Scientists and Engineers in Medicine	https://www.springer.com/journal/13246/submission-guidelines
34	ULTRASONICS	☑️	4.2	Q2	Elsevier	Netherlands	9	N	Hybird	https://www.sciencedirect.com/journal/ultrasonics	None	https://www.elsevier.com/journals/ultrasonics/0041-624X/guide-for-authors
35	EJNMMI Physics	☑️	4	Q2	Springer	Germany	1	Y	Open	https://ejnmmiphys.springeropen.com	European Association of Nuclear Medicine	https://ejnmmiphys.springeropen.com/submission-guidelines
36	MEDICAL PHYSICS	☑️	3.8	Q2	Wiley	USA	12	Y	Hybird	https://www.medphys.org	American Association of Physicists in Medicine	https://aapm.onlinelibrary.wiley.com/hub/journal/24734209/about/author-guidelines
37	Radiation Oncology	☑️	3.6	Q2	BMC	England	1	N	Open	https://ro-journal.biomedcentral.com	None	https://ro-journal.biomedcentral.com/submission-guidelines
38	AMERICAN JOURNAL OF NEURORADIOLOGY	☑️	3.5	Q2	Society	USA	12	N	Hybird	https://www.ajnr.org	American Society of Neuroradiology	https://www.ajnr.org/page/content/Information-for-Authors
39	JOURNAL OF BIOMEDICAL OPTICS	☑️	3.5	Q2	Society	USA	12	N	Open	https://www.spiedigitallibrary.org/journals/journal-of-biomedical-optics?SSO=1	Society of Photo-Optical Instrumentation Engineers	https://www.spiedigitallibrary.org/journals/journal-of-biomedical-optics/author-guidelines#navBarAnchor
40	JOURNAL OF NEURORADIOLOGY	☑️	3.5	Q2	Elsevier	France	5	N	Hybird	https://www.sciencedirect.com/journal/journal-of-neuroradiology	French Society of Neuroradiology	https://www.elsevier.com/journals/journal-of-neuroradiology/0150-9861/guide-for-authors
41	PHYSICS IN MEDICINE AND BIOLOGY	☑️	3.5	Q2	IOP	England	24	N	Hybird	https://iopscience.iop.org/journal/0031-9155	Institute of Physics and Engineering in Medicine	https://publishingsupport.iopscience.iop.org/journals/physics-in-medicine-biology/
42	SEMINARS IN RADIATION ONCOLOGY	Not avaliable document	3.5	Q2	Elsevier	USA	4	N	Hybird	https://www.sciencedirect.com/journal/seminars-in-radiation-oncology	None	https://www.sciencedirect.com/journal/seminars-in-radiation-oncology/publish/guide-for-authors
43	Biomedical Optics Express	☑️	3.4	Q2	Optica Publishing Group	USA	12	N	Open	https://opg.optica.org/boe/home.cfm	None	https://opg.optica.org/boe/author/author.cfm
44	CANCER BIOTHERAPY AND RADIOPHARMACEUTICALS	☑️	3.4	Q2	Mary Ann Libert	USA	10	N	Hybird	https://home.liebertpub.com/publications/cancer-biotherapy-and-radiopharmaceuticals/8/	None	https://home.liebertpub.com/publications/cancer-biotherapy-and-radiopharmaceuticals/8/for-authors#policies
45	Physica Medica-European Journal of Medical Physics	☑️	3.4	Q2	Elsevier	Italy	8	Y	Hybird	https://www.physicamedica.com	International Organization for Medical Physics	https://www.physicamedica.com/content/authorinfo
46	RADIATION RESEARCH	☑️	3.4	Q2	Society	USA	12	N	Hybird	https://meridian.allenpress.com/radiation-research	Radiation Research Society	https://meridian.allenpress.com/DocumentLibrary/RADE/RARE_Info_for_Authors_5-30-2018.pdf
47	ULTRASCHALL IN DER MEDIZIN	German	3.4	Q2	N/a	N/a	N/a	N/a	N/a	N/a	N/a	N/a
48	DENTOMAXILLOFACIAL RADIOLOGY	☑️	3.3	Q2	Society	England	8	N	Hybird	https://www.birpublications.org/journal/dmfr	British Institute of Radiology	https://www.birpublications.org/page/ifa/dmfr
49	EUROPEAN JOURNAL OF RADIOLOGY	☑️	3.3	Q2	Elsevier	Ireland	12	Y	Hybird	https://www.sciencedirect.com/journal/european-journal-of-radiology	None	https://www.elsevier.com/journals/european-journal-of-radiology/0720-048X/guide-for-authors
50	JOURNAL OF THORACIC IMAGING	☑️	3.3	Q2	Lippincott Williams & Wilkins	USA	6	Y	Hybird	https://journals.lww.com/thoracicimaging/pages/default.aspx	Society of Thoracic Radiology	https://edmgr.ovid.com/jti/accounts/ifauth.htm
51	MAGNETIC RESONANCE IN MEDICINE	☑️	3.3	Q2	Wiley	USA	12	Y	Hybird	https://onlinelibrary.wiley.com/journal/15222594	International Society for Magnetic Resonance in Medicine:	https://onlinelibrary.wiley.com/pb-assets/assets/15222594/authorguidelinesdec22-1671206311.pdf
52	Practical Radiation Oncology	☑️	3.3	Q2	Elsevier	USA	6	N	Hybird	https://www.practicalradonc.org	American Society for Radiation Oncology	https://www.astro.org/News-and-Publications/Journals/Author-Instructions
53	EJNMMI Research	☑️	3.2	Q2	Springer	Germany	1	Y	Open	https://ejnmmires.springeropen.com	American College of Nuclear Medicine	https://ejnmmires.springeropen.com/submission-guidelines
54	CANADIAN ASSOCIATION OF RADIOLOGISTS JOURNAL-JOURNAL DE L ASSOCIATION CANADIENNE DES RADIOLOGISTES	☑️	3.1	Q2	SAGE	Canada	1	Y	Hybird	https://journals.sagepub.com/home/caj	Canadian Association of Radiologists	https://journals.sagepub.com/author-instructions/CAJ
55	Clinical and Translational Radiation Oncology	☑️	3.1	Q2	Elsevier	Ireland	6	N	Open	https://www.sciencedirect.com/journal/clinical-and-translational-radiation-oncology?utm_medium=SRCH&dgcid=STMJ_1648021317_SC&utm_source=B&utm_campaign=STMJ_1648021317_SC	European Society for Radiotherapy & Oncology	https://www.elsevier.com/journals/clinical-and-translational-radiation-oncology/2405-6308/guide-for-authors
56	INTERNATIONAL JOURNAL OF HYPERTHERMIA	☑️	3.1	Q2	Taylor & Francis	England	8	N	Open	https://www.tandfonline.com/journals/ihyt20?utm_source=TFO&utm_medium=cms&utm_campaign=JRA25531	Society for Thermal Medicine	https://www.tandfonline.com/action/authorSubmission?show=instructions&journalCode=ihyt20
57	MOLECULAR IMAGING AND BIOLOGY	☑️	3.1	Q2	Springer	USA	6	Y	Hybird	https://www.springer.com/journal/11307	World Molecular Imaging Society	https://www.springer.com/journal/11307/submission-guidelines
58	NUCLEAR MEDICINE AND BIOLOGY	☑️	3.1	Q2	Elsevier	USA	8	Y	Hybird	https://www.sciencedirect.com/journal/nuclear-medicine-and-biology	Society of Radiopharmaceutical Sciences	https://www.elsevier.com/journals/nuclear-medicine-and-biology/0969-8051/guide-for-authors
59	STRAHLENTHERAPIE UND ONKOLOGIE	☑️	3.1	Q2	Springer	Germany	12	N	Hybird	https://www.springer.com/journal/66	German Society of Radiation Oncology	https://www.springer.com/journal/66/submission-guidelines
60	Ultrasonography	☑️	3.1	Q2	Society	South Korea	4	Y	Open	https://www.e-ultrasonography.org	Korean Society of Ultrasound Medicine	https://www.e-ultrasonography.org/authors/authors.php
61	International Journal of Computer Assisted Radiology and Surgery	☑️	3	Q2	Springer	Germany	6	N	Hybird	https://www.springer.com/journal/11548	International Foundation for Computer Assisted Radiology and Surgery	https://www.springer.com/journal/11548/submission-guidelines
62	Magnetic Resonance in Medical Sciences	☑️	3	Q2	Society	Japan	4	Y	Open	https://www.jstage.jst.go.jp/browse/mrms	Japanese Society of Magnetic Resonance	https://www.jsmrm.jp/modules/mrms/index.php?content_id=1
63	CARDIOVASCULAR AND INTERVENTIONAL RADIOLOGY	☑️	2.9	Q2	Springer	USA	12	N	Hybird	https://www.springer.com/journal/270	Cardiovascular and Interventional Radiological Society of Europe	https://www.springer.com/journal/270/submission-guidelines
64	JOURNAL OF VASCULAR AND INTERVENTIONAL RADIOLOGY	☑️	2.9	Q2	Elsevier	USA	12	N	Hybird	https://www.sciencedirect.com/journal/journal-of-vascular-and-interventional-radiology	Society of Interventional Radiology	https://www.elsevier.com/journals/journal-of-vascular-and-interventional-radiology/1051-0443/guide-for-authors
65	NMR IN BIOMEDICINE	☑️	2.9	Q2	Wiley	England	12	N	Hybird	https://analyticalsciencejournals.onlinelibrary.wiley.com/journal/10991492/?utm_medium=referral&utm_source=baidu_scholar&utm_campaign=RWA17109&utm_content=Global_Marketing_PS_NMR_in_Biomedicine	None	https://analyticalsciencejournals.onlinelibrary.wiley.com/hub/journal/10991492/homepage/forauthors.html
66	ULTRASOUND IN MEDICINE AND BIOLOGY	☑️	2.9	Q2	Elsevier	England	12	N	Hybird	https://www.sciencedirect.com/journal/ultrasound-in-medicine-and-biology	World Federation for Ultrasound in Medicine and Biology	https://www.elsevier.com/journals/ultrasound-in-medicine-and-biology/0301-5629/guide-for-authors
67	Clinical Neuroradiology	☑️	2.8	Q2	Springer	Germany	4	N	Hybird	https://www.springer.com/journal/62	German, Austrian, and Swiss Societies of Neuroradiology	https://www.springer.com/journal/62/submission-guidelines
68	Molecular Imaging	☑️	2.8	Q2	Hindawi	USA	1	N	Open	https://www.hindawi.com/journals/moi/	Society of Nuclear Medicine and Molecular Imaging	https://www.hindawi.com/journals/moi/guidelines/
69	NEURORADIOLOGY	☑️	2.8	Q2	Springer	Germany	6	N	Hybird	https://www.springer.com/journal/234/	European Society of Neuroradiology	https://www.springer.com/journal/234/submission-guidelines
70	Quantitative Imaging in Medicine and Surgery	☑️	2.8	Q2	AME	China	12	Y	Open	https://qims.amegroups.org	None	https://qims.amegroups.org/pages/view/guidelines-for-authors
71	BMC MEDICAL IMAGING	☑️	2.7	Q3	BMC	England	1	Y	Open	https://bmcmedimaging.biomedcentral.com	None	https://bmcmedimaging.biomedcentral.com/submission-guidelines
72	ANNALS OF NUCLEAR MEDICINE	☑️	2.6	Q3	Springer	Japan	10	Y	Hybird	https://www.springer.com/journal/12149/	Japanese Society of Nuclear Medicine	https://www.springer.com/journal/12149/submission-guidelines
73	BRITISH JOURNAL OF RADIOLOGY	☑️	2.6	Q3	Society	England	12	Y	Hybird	https://www.birpublications.org/journal/bjr	British Institute of Radiology	https://www.birpublications.org/page/ifa/bjr
74	CLINICAL RADIOLOGY	☑️	2.6	Q3	Elsevier	England	12	Y	Hybird	https://www.clinicalradiologyonline.net	The Royal College of Radiologists	https://www.clinicalradiologyonline.net/content/authorinfo
75	INTERNATIONAL JOURNAL OF RADIATION BIOLOGY	☑️	2.6	Q3	Taylor & Francis	England	12	N	Hybird	https://www.tandfonline.com/journals/irab20	None	https://www.tandfonline.com/action/authorSubmission?show=instructions&journalCode=irab20
76	Dose-Response	☑️	2.5	Q3	SAGE	USA	4	N	Open	https://journals.sagepub.com/home/dosb	International Dose-Response Society	https://journals.sagepub.com/author-instructions/DOS
77	Journal of Innovative Optical Health Sciences	☑️	2.5	Q3	World Scientific Publishing	China	6	N	Open	https://www.worldscientific.com/worldscinet/jiohs	None	https://www.worldscientific.com/page/jiohs/submission-guidelines
78	MAGNETIC RESONANCE IMAGING	☑️	2.5	Q3	Elsevier	USA	10	Y	Hybird	https://www.sciencedirect.com/journal/magnetic-resonance-imaging	None	https://www.elsevier.com/journals/magnetic-resonance-imaging/0730-725x/guide-for-authors
79	Abdominal Radiology	☑️	2.4	Q3	Springer	USA	12	Y	Hybird	https://www.springer.com/journal/261	Society of Abdominal Radiology	https://www.springer.com/journal/261/submission-guidelines
80	JOURNAL OF NEUROIMAGING	☑️	2.4	Q3	Wiley	USA	6	N	Hybird	https://onlinelibrary.wiley.com/journal/15526569	American Society of Neuroimaging	https://onlinelibrary.wiley.com/page/journal/15526569/homepage/forauthors.html
81	JOURNAL OF NUCLEAR CARDIOLOGY	☑️	2.4	Q3	Springer	USA	6	N	Hybird	https://www.springer.com/journal/12350	American Society of Nuclear Cardiology	https://www.springer.com/journal/12350/submission-guidelines
82	Radiology and Oncology	☑️	2.4	Q3	Walter de Gruyter	Slovenia	4	N	Open	https://www.radioloncol.com/index.php/ro	Association of Radiology and Oncology	https://www.radioloncol.com/index.php/ro/about/submissions#authorGuidelines
83	Current Radiopharmaceuticals	☑️	2.3	Q3	Bentham	Netherlands	4	N	Hybird	https://www.eurekaselect.com/journal/95	None	https://www.eurekaselect.com/journal/95/ifa
84	JOURNAL OF ULTRASOUND IN MEDICINE	☑️	2.3	Q3	Wiley	USA	12	N	Hybird	https://onlinelibrary.wiley.com/journal/15509613	American Institute of Ultrasound in Medicine	https://onlinelibrary.wiley.com/page/journal/15509613/homepage/guidelinesforauthors.html
85	MAGNETIC RESONANCE MATERIALS IN PHYSICS BIOLOGY AND MEDICINE	☑️	2.3	Q3	Springer	USA	6	Y	Hybird	https://www.springer.com/journal/10334	European Society for Magnetic Resonance in Medicine and Biology	https://www.springer.com/journal/10334/submission-guidelines
86	NEUROIMAGING CLINICS OF NORTH AMERICA	☑️	2.3	Q3	Elsevier	USA	4	N	Hybird	https://www.neuroimaging.theclinics.com	None	https://www.theclinics.com/authorinformation
87	PEDIATRIC RADIOLOGY	☑️	2.3	Q3	Springer	USA	13	N	Hybird	https://www.springer.com/journal/247	European Society of Paediatric Radiology	https://www.springer.com/journal/247/submission-guidelines
88	ULTRASONIC IMAGING	☑️	2.3	Q3	SAGE	USA	4	N	Hybird	https://journals.sagepub.com/home/uix	None	https://journals.sagepub.com/author-instructions/UIX
89	HEALTH PHYSICS	☑️	2.2	Q3	Lippincott Williams & Wilkins	USA	6	N	Hybird	https://journals.lww.com/health-physics/pages/default.aspx	Health Physics Society	https://journals.lww.com/health-physics/Pages/Information-for-Authors.aspx
90	Clinical and Translational Imaging	☑️	2.1	Q3	Springer	Italy	6	Y	Hybird	https://www.springer.com/journal/40336/aims-and-scope	Italian Association of Nuclear Medicine and Molecular Imaging	https://www.springer.com/journal/40336/submission-guidelines
91	Clinical Imaging	☑️	2.1	Q3	Elsevier	USA	6	Y	Hybird	https://www.sciencedirect.com/journal/clinical-imaging/	None	https://www.elsevier.com/journals/clinical-imaging/0899-7071/guide-for-authors
92	Diagnostic and Interventional Radiology	☑️	2.1	Q3	Galenos	Turkey	6	Y	Open	https://www.dirjournal.org	Turkish Society of Radiology	https://www.dirjournal.org/instructions-to-authors
93	INTERNATIONAL JOURNAL OF CARDIOVASCULAR IMAGING	☑️	2.1	Q3	Springer	USA	6	N	Hybird	https://www.springer.com/journal/10554	None	https://www.springer.com/journal/10554/submission-guidelines
94	Japanese Journal of Radiology	☑️	2.1	Q3	Springer	Japan	10	Y	Hybird	https://www.springer.com/journal/11604	Japan Radiological Society	https://www.springer.com/journal/11604/submission-guidelines
95	Journal of Applied Clinical Medical Physics	☑️	2.1	Q3	Wiley	USA	6	Y	Open	https://aapm.onlinelibrary.wiley.com/journal/15269914/	American Association of Physicists in Medicine	https://aapm.onlinelibrary.wiley.com/hub/journal/15269914/about/author-guidelines
96	SKELETAL RADIOLOGY	☑️	2.1	Q3	Springer	USA	12	N	Hybird	https://www.springer.com/journal/256	International Skeletal Society	https://www.springer.com/journal/256/submission-guidelines
97	JOURNAL OF RADIATION RESEARCH	☑️	2	Q3	Oxford	Japan	6	N	Open	https://www.sciencedirect.com/journal/journal-of-radiation-research-and-applied-sciences	None	https://www.elsevier.com/journals/journal-of-radiation-research-and-applied-sciences/1687-8507/guide-for-authors
98	Journal of the Belgian Society of Radiology	☑️	2	Q3	Ubiquity	Belgium	1	Y	Open	https://jbsr.be	Belgian Society of Radiology	https://jbsr.be/about/submissions
99	Zeitschrift fur Medizinische Physik	☑️	2	Q3	Elsevier	Germany	4	Y	Open	https://www.sciencedirect.com/journal/zeitschrift-fur-medizinische-physik/	German and Austrian Society of Medical Physics and the Swiss Society of Radiobiology and Medical Physics	https://www.elsevier.com/journals/zeitschrift-fur-medizinische-physik/0939-3889/guide-for-authors
100	Brachytherapy	☑️	1.9	Q3	Elsevier	USA	4	N	Hybird	https://www.sciencedirect.com/journal/brachytherapy	American Brachytherapy Society	https://www.elsevier.com/journals/brachytherapy/1538-4721/guide-for-authors
101	RADIOLOGIC CLINICS OF NORTH AMERICA	☑️	1.9	Q3	Elsevier	USA	6	Y	Hybird	https://www.radiologic.theclinics.com	None	https://www.theclinics.com/authorinformation
102	Tomography	☑️	1.9	Q3	MDPI	Switzerland	6	Y	Open	https://www.mdpi.com/journal/tomography	None	https://www.mdpi.com/journal/tomography/instructions
103	Journal of Medical Ultrasonics	☑️	1.8	Q4	Springer	Japan	4	Y	Hybird	https://www.springer.com/journal/10396	Japan Society of Ultrasonics in Medicine.	https://www.springer.com/journal/10396/submission-guidelines
104	ROFO-FORTSCHRITTE AUF DEM GEBIET DER RONTGENSTRAHLEN UND DER BILDGEBENDEN VERFAHREN	German	1.8	Q4	N/a	N/a	N/a	N/a	N/a	N/a	N/a	N/a
105	INTERVENTIONAL NEURORADIOLOGY	☑️	1.7	Q4	SAGE	Italy	4	N	Hybird	https://journals.sagepub.com/home/ine	None	https://journals.sagepub.com/author-instructions/INE
106	Medical Ultrasonography	☑️	1.7	Q4	Society	Romania	4	N	Open	https://www.medultrason.ro/medultrason/index.php/medultrason	Romanian Society for Ultrasonography in Medicine and Biology	https://www.medultrason.ro/medultrason/index.php/medultrason/about/submissions#authorGuidelines
107	RADIATION AND ENVIRONMENTAL BIOPHYSICS	☑️	1.7	Q4	Springer	Germany	4	N	Hybird	https://www.springer.com/journal/411	None	https://www.springer.com/journal/411/submission-guidelines
108	Applied Radiation and Isotopes	☑️	1.6	Q4	Elsevier	USA	12	N	Hybird	https://www.sciencedirect.com/journal/applied-radiation-and-isotopes	None	https://www.elsevier.com/journals/applied-radiation-and-isotopes/0969-8043/guide-for-authors
109	Journal of Medical Imaging and Radiation Oncology	☑️	1.6	Q4	Wiley	Australia	8	Y	Hybird	https://onlinelibrary.wiley.com/journal/17549485/	Royal Australian and New Zealand College of Radiologists	https://onlinelibrary.wiley.com/page/journal/17549485/homepage/forauthors.html
110	Magnetic Resonance Imaging Clinics of North America	☑️	1.6	Q4	Elsevier	USA	4	Y	Hybird	https://www.mri.theclinics.com	None	https://www.theclinics.com/authorinformation
111	Hellenic Journal of Nuclear Medicine	☑️	1.5	Q4	Society	Greece	3	Y	Open	https://www.nuclmed.gr/about/	Hellenic Society of Nuclear Medicine	https://www.nuclmed.gr/wp/wp-content/uploads/2017/04/instructions-to-authors-en.pdf
112	JOURNAL OF RADIOLOGICAL PROTECTION	☑️	1.5	Q4	IOP	England	4	N	Hybird	https://iopscience.iop.org/journal/0952-4746	Society for Radiological Protection	https://publishingsupport.iopscience.iop.org/journals/journal-of-radiological-protection/
113	NUCLEAR MEDICINE COMMUNICATIONS	☑️	1.5	Q4	Lippincott Williams & Wilkins	USA	12	Y	Hybird	https://journals.lww.com/nuclearmedicinecomm/Pages/default.aspx	British Nuclear Medicine Society	https://edmgr.ovid.com/nmc/accounts/ifauth.htm
114	NUKLEARMEDIZIN-NUCLEAR MEDICINE	German	1.5	Q4	N/a	N/a	N/a	N/a	N/a	N/a	N/a	N/a
115	QUARTERLY JOURNAL OF NUCLEAR MEDICINE AND MOLECULAR IMAGING	☑️	1.5	Q4	Edizioni Minerva Medica	Italy	4	Y	Hybird	https://www.minervamedica.it/en/journals/nuclear-med-molecular-imaging/index.php	Society of Radiopharmaceutical Sciences	https://www.minervamedica.it/en/journals/nuclear-med-molecular-imaging/notice-to-authors.php
116	Current Medical Imaging	☑️	1.4	Q4	Bentham	United Arab Emirates	6	Y	Open	https://www.eurekaselect.com/journal/33	None	https://www.eurekaselect.com/pages/author-guidelines
117	Journal of Contemporary Brachytherapy	☑️	1.4	Q4	Termedia Publishing House	Poland	4	N	Open	https://www.termedia.pl/Journal/-54	Polish Brachytherapy Society and Indian Brachytherapy Society	https://www.termedia.pl/Journal/Journal_of_Contemporary_Brachytherapy-54/Strona-774
118	SEMINARS IN INTERVENTIONAL RADIOLOGY	☑️	1.4	Q4	Thieme	USA	4	Y	Hybird	https://www.thiemechina.com/Index/show/catid/124/id/362.html	None	https://web.thieme.com/media/ita/pubid2048889311.pdf
119	SEMINARS IN MUSCULOSKELETAL RADIOLOGY	☑️	1.4	Q4	Thieme	USA	5	Y	Hybird	https://www.thiemechina.com/Index/show/catid/124/id/363.html	None	https://web.thieme.com/media/ita/pubid393203678.pdf
120	SURGICAL AND RADIOLOGIC ANATOMY	☑️	1.4	Q4	Springer	France	10	N	Hybird	https://www.springer.com/journal/276	None	https://www.springer.com/journal/276/submission-guidelines
121	ACTA RADIOLOGICA	☑️	1.3	Q4	SAGE	England	12	Y	Hybird	https://journals.sagepub.com/home/acr	Societies of medical radiology in Denmark, Finland, Iceland, Norway and Sweden	https://journals.sagepub.com/author-instructions/ACR
122	Cancer Radiotherapie	French	1.3	Q4	N/a	N/a	N/a	N/a	N/a	N/a	N/a	N/a
123	JOURNAL OF COMPUTER ASSISTED TOMOGRAPHY	☑️	1.3	Q4	Lippincott Williams & Wilkins	USA	6	Y	Hybird	https://journals.lww.com/jcat/pages/default.aspx	None	https://journals.lww.com/jcat/Pages/informationforauthors.aspx
124	Ultrasound Quarterly	☑️	1.3	Q4	Lippincott Williams & Wilkins	USA	4	Y	Hybird	https://journals.lww.com/ultrasound-quarterly/pages/default.aspx	Society of Radiologists in Ultrasound	https://edmgr.ovid.com/usq/accounts/ifauth.htm
125	Medical Dosimetry	☑️	1.2	Q4	Elsevier	USA	4	N	Hybird	https://www.sciencedirect.com/journal/medical-dosimetry	American Association of Medical Dosimetrists	https://www.elsevier.com/journals/medical-dosimetry/0958-3947/guide-for-authors
126	Revista Espanola de Medicina Nuclear e Imagen Molecular	Spanish	1.2	Q4	N/a	N/a	N/a	N/a	N/a	N/a	N/a	N/a
127	RADIOPROTECTION	French	1.1	Q4	N/a	N/a	N/a	N/a	N/a	N/a	N/a	N/a
128	SEMINARS IN ULTRASOUND CT AND MRI	Not avaliable document	1.1	Q4	Elsevier	USA	6	Y	Hybird	https://www.sciencedirect.com/journal/seminars-in-ultrasound-ct-and-mri	None	https://www.sciencedirect.com/journal/seminars-in-ultrasound-ct-and-mri/publish/guide-for-authors
129	RADIATION PROTECTION DOSIMETRY	☑️	1	Q4	Oxford	England	20	N	Hybird	https://academic.oup.com/rpd	None	https://academic.oup.com/rpd/pages/General_Instructions
130	JOURNAL OF CLINICAL ULTRASOUND	☑️	0.9	Q4	Wiley	USA	9	N	Hybird	https://onlinelibrary.wiley.com/journal/10970096	None	https://onlinelibrary.wiley.com/page/journal/10970096/homepage/forauthors.html
131	Radiologie	German	0.7	Q4	N/a	N/a	N/a	N/a	N/a	N/a	N/a	N/a
132	CONCEPTS IN MAGNETIC RESONANCE PART A	☑️	0.6	Q4	Hindawi	USA	1	N	Hybird	https://www.hindawi.com/journals/cmra/	None	https://www.hindawi.com/journals/cmra/guidelines/
133	International Journal of Radiation Research	☑️	0.6	Q4	Baresh-e-Danesh	Iran	4	Y	Open	http://ijrr.com/page.php?slct_pg_id=12&sid=1&slc_lang=en	None	http://ijrr.com/page/18/Submission-Instructions
134	SEMINARS IN ROENTGENOLOGY	☑️	0.4	Q4	Elsevier	USA	4	Y	Hybird	https://www.sciencedirect.com/journal/seminars-in-roentgenology	None	https://www.sciencedirect.com/journal/seminars-in-roentgenology/publish/guide-for-authors
135	Iranian Journal of Radiology	Not avaliable website	0.3	Q4	N/a	N/a	N/a	N/a	N/a	N/a	N/a	N/a
136	Journal of Medical Imaging	☑️	2.4	N. a.	Society	USA	4	Y	Hybird	https://www.spiedigitallibrary.org/journals/journal-of-medical-imaging?SSO=1	Society of Photo-Optical Instrumentation Engineers	https://www.spiedigitallibrary.org/journals/journal-of-medical-imaging/author-guidelines#navBarAnchor
137	Radiography	☑️	2.6	N. a.	Elsevier	England	4	Y	Hybird	https://www.sciencedirect.com/journal/radiography/	Society and College of Radiographers and the European Federation of Radiographer Societies	https://www.sciencedirect.com/journal/radiography/publish/guide-for-authors
138	Emergency Radiology	☑️	2.2	N. a.	Springer	Germany	6	Y	Hybird	https://link.springer.com/journal/10140	American Society of Emergency Radiology	https://link.springer.com/journal/10140/submission-guidelines
139	Advances in Radiation Oncology	☑️	2.3	N. a.	Elsevier	USA	4	N	Open	https://www.sciencedirect.com/journal/advances-in-radiation-oncology	American Society for Radiation Oncology	https://www.astro.org/News-and-Publications/Journals/Advances-in-Radiation-Oncology/Advances-Instructions-for-Authors
140	Biomedical Physics & Engineering Express	☑️	1.4	N. a.	IOP	England	6	Y	Hybird	https://iopscience.iop.org/journal/2057-1976	None	https://publishingsupport.iopscience.iop.org/journals/biomedical-physics-engineering-express/
141	Radiology-Artificial Intelligence	☑️	9.8	N. a.	Society	USA	6	N	Hybird	https://pubs.rsna.org/journal/ai	Radiological Society of North America	https://pubs.rsna.org/page/ai/author-instructions
142	World Journal of Radiology	☑️	2.5	N. a.	Baishideng	USA	12	Y	Open	https://www.wjgnet.com/1949-8470/about.htm	None	https://www.wjgnet.com/bpg/gerinfo/204
143	IEEE Transactions on Radiation and Plasma Medical Sciences	☑️	4.4	N. a.	IEEE	USA	6	Y	Hybird	https://ieeexplore.ieee.org/xpl/RecentIssue.jsp?punumber=7433213	Nuclear and Plasma Science Society	https://journals.ieeeauthorcenter.ieee.org/submit-your-article-for-peer-review/the-ieee-article-submission-process/
144	Radiology-Cardiothoracic Imaging	☑️	7	N. a.	Society	USA	6	Y	Hybird	https://pubs.rsna.org/journal/cardiothoracic	Radiological Society of North America	https://pubs.rsna.org/page/cardiothoracic/author-instructions
145	Journal of Ultrasound	☑️	2	N. a.	Springer	Netherlands	4	Y	Hybird	https://link.springer.com/journal/40477	Italian Society for Ultrasound in Medicine and Biology	https://link.springer.com/journal/40477/submission-guidelines
146	Reports of Practical Oncology and Radiotherapy	☑️	1.2	N. a.	Via Medica	Poland	6	N	Hybird	https://journals.viamedica.pl/rpor/index	Polish Society of Radiation Oncology	https://journals.viamedica.pl/rpor/about
147	Current Problems in Diagnostic Radiology	☑️	1.4	N. a.	Elsevier	USA	6	Y	Hybird	https://www.sciencedirect.com/journal/current-problems-in-diagnostic-radiology	None	https://www.sciencedirect.com/journal/current-problems-in-diagnostic-radiology/publish/guide-for-authors
148	Indian Journal of Radiology and Imaging	☑️	0.6	N. a.	Thieme	India	4	Y	Open	https://www.thiemechina.com/Index/show/catid/124/id/1219.html	Indian Radiological Association	https://web.thieme.com/media/ita/IJRI_Author_Instructions.pdf
149	Egyptian Journal of Radiology and Nuclear Medicine	☑️	1	N. a.	Springer	Egypt	1	Y	Open	https://ejrnm.springeropen.com	Egyptian Society of Radiology and Nuclear Medicine	https://ejrnm.springeropen.com/submission-guidelines
150	Polish Journal of Radiology	☑️	1.2	N. a.	Int Scientific	Poland	4	Y	Open	https://www.polradiol.com/Journal/Polish_Journal_of_Radiology-126/	Polish Medical Society of Radiology	https://www.polradiol.com/Journal/Polish_Journal_of_Radiology-126/For-authors
151	Journal of Nuclear Medicine Technology	☑️	1.3	N. a.	Society	USA	4	Y	Hybird	https://tech.snmjournals.org	Society of Nuclear Medicine and Molecular Imaging	https://tech.snmjournals.org/authors
152	Techniques in Vascular and Interventional Radiology	☑️	1.7	N. a.	Elsevier	USA	4	Y	Hybird	https://www.techvir.com	None	https://www.techvir.com/content/authorinfo
153	European Radiology Experimental	☑️	3.8	N. a.	Springer	Australia	1	Y	Open	https://eurradiolexp.springeropen.com	European Society of Radiology	https://eurradiolexp.springeropen.com/submission-guidelines
154	Journal of Medical Imaging and Radiation Sciences	☑️	1.8	N. a.	Elsevier	USA	4	Y	Hybird	https://www.sciencedirect.com/journal/journal-of-medical-imaging-and-radiation-sciences	Canadian Association of Medical Radiation Technology	https://www.sciencedirect.com/journal/journal-of-medical-imaging-and-radiation-sciences/publish/guide-for-authors
155	Journal of Lasers in Medical Sciences	☑️	1.5	N. a.	Society	Iran	4	Y	Open	https://journals.sbmu.ac.ir/jlms	Shahid Beheshti University of Medical Sciences	https://journals.sbmu.ac.ir/jlms/about/submissions
156	Physics & Imaging in Radiation Oncology	☑️	3.7	N. a.	Elsevier	Netherlands	4	N	Open	https://www.sciencedirect.com/journal/physics-and-imaging-in-radiation-oncology/	European Society for Radiotherapy and Oncology	https://www.sciencedirect.com/journal/physics-and-imaging-in-radiation-oncology/publish/guide-for-authors
157	Nuclear Medicine and Molecular Imaging	☑️	1.3	N. a.	Springer	South Korea	4	Y	Hybird	https://link.springer.com/journal/13139	Korean Society of Nuclear Medicine	https://link.springer.com/journal/13139/submission-guidelines
158	PET Clinics	☑️	2.6	N. a.	Elsevier	USA	4	Y	Hybird	https://www.pet.theclinics.com	None	https://www.theclinics.com/authorinformation
159	American Journal of Nuclear Medicine and Molecular Imaging	☑️	2.5	N. a.	E-centry	USA	6	Y	Open	https://e-century.us/web/journal.php?journal=ajnmmi	None	https://e-century.us/web/journal_author_info.php?journal=ajnmmi
160	Journal of Medical Radiation Sciences	☑️	2.1	N. a.	Wiley	England	4	Y	Open	https://onlinelibrary.wiley.com/journal/20513909/	Australian Society of Medical Imaging and Radiation Therapy and New Zealand Institute of Medical Radiation Technology	https://onlinelibrary.wiley.com/page/journal/20513909/homepage/forauthors.html
161	Journal of Clinical Imaging Science	☑️	0.9	N. a.	Scientific Scholar LLC	USA	4	Y	Open	https://clinicalimagingscience.org	None	https://clinicalimagingscience.org/for-authors/
162	European Journal of Radiology Open	☑️	2	N. a.	Elsevier	Netherlands	1	Y	Open	https://www.sciencedirect.com/journal/european-journal-of-radiology-open	None	https://www.sciencedirect.com/journal/european-journal-of-radiology-open/publish/guide-for-authors
163	Radiological Physics and Technology	☑️	1.6	N. a.	Springer	Japan	4	Y	Hybird	https://link.springer.com/journal/12194	Japanese Society of Radiological Technology and Japan Society of Medical Physics	https://link.springer.com/journal/12194/submission-guidelines
164	Journal of Medical Physics	☑️	0.9	N. a.	Lippincott Williams & Wilkins	India	4	Y	Open	https://journals.lww.com/jomp/pages/default.aspx	Association of Medical Physicists of India	https://journals.lww.com/JOMP/pages/informationforauthors.aspx
165	Journal of Radiology Case Reports	☑️	1	N. a.	EDURAD	USA	12	Y	Open	https://www.radiologycases.com/index.php/radiologycases	None	https://radiologycases.com/index.php/radiologycases/author-guidelines
166	EJNMMI Radiopharmacy and Chemistry	☑️	4.6	N. a.	Springer	Germany	1	N	Hybird	https://ejnmmipharmchem.springeropen.com	European Association of Nuclear Medicine	https://ejnmmipharmchem.springeropen.com/submission-guidelines
167	JOURNAL OF DIAGNOSTIC MEDICAL SONOGRAPHY	☑️	0.3	N. a.	SAGE	USA	6	Y	Hybird	https://journals.sagepub.com/home/jdm	Society of Diagnostic Medical Sonography	https://journals.sagepub.com/author-instructions/JDM
168	3D Printing in Medicine	☑️	3.7	N. a.	Springer	England	1	Y	Open	https://threedmedprint.biomedcentral.com	None	https://threedmedprint.biomedcentral.com/submission-guidelines
169	Radiologic Technology	☑️	0.8	N. a.	Society	USA	6	Y	Hybird	http://www.radiologictechnology.org	American Society of Radiologic Technologists	https://www.asrt.org/main/news-publications/publications/authorguide
170	Ultrasound	☑️	0.8	N. a.	SAGE	England	4	Y	Hybird	https://journals.sagepub.com/home/ultb	British Medical Ultrasound Society	https://journals.sagepub.com/author-instructions/ULT
171	Journal of Ultrasonography	☑️	1.1	N. a.	SCIENDO	Poland	4	Y	Open	http://www.jultrason.pl/#	Polish Ultrasound Society	http://www.jultrason.pl/index.php/instructions-for-authors
172	RADIOLOGIA	☑️	1.3	N. a.	Elsevier	Spain	6	Y	Hybird	https://www.sciencedirect.com/journal/radiologia	Spanish Society of Medical Imaging	https://www.sciencedirect.com/journal/radiologia/publish/guide-for-authors
173	Ultrasound Journal	☑️	3.4	N. a.	Springer	England	1	Y	Open	https://theultrasoundjournal.springeropen.com	World Interactive Network Focused on Critical UltraSound (WINFOCUS)	https://theultrasoundjournal.springeropen.com/submission-guidelines
174	Acta Radiologica Open	☑️	1.1	N. a.	SAGE	Norway	1	Y	Open	https://journals.sagepub.com/home/ARR	Societies of medical radiology in Denmark, Finland, Iceland, Norway and Sweden	https://journals.sagepub.com/author-instructions/ARR
175	Journal of Medical Ultrasound	☑️	1.1	N. a.	Lippincott Williams & Wilkins	Taiwan	4	Y	Open	https://journals.lww.com/jmut/pages/default.aspx	Chinese Taipei Society of Ultrasound in Medicine Asian Federation of Societies for Ultrasound in Medicine and Biology	https://journals.lww.com/JMUT/Pages/informationforauthors.aspx
176	Indian Journal of Nuclear Medicine	☑️	0.5	N. a.	Lippincott Williams & Wilkins	India	4	Y	Open	https://journals.lww.com/ijnm/pages/default.aspx	Society of Nuclear Medicine, India	https://journals.lww.com/IJNM/pages/informationforauthors.aspx
177	Journal of Breast Imaging	☑️	1.5	N. a.	Oxford	USA	6	N	Hybird	https://academic.oup.com/jbi	Society of Breast Imaging	https://academic.oup.com/jbi/pages/General_Instructions
178	International Journal of Particle Therapy	☑️	1.7	N. a.	Society	USA	4	N	Open	https://meridian.allenpress.com/theijpt	Particle Therapy Co-Operative Group	https://meridian.allenpress.com/theijpt/pages/authors
179	BJR Case Reports	☑️	0.6	N. a.	Society	England	4	Y	Open	https://www.birpublications.org/journal/bjrcr	British Institute of Radiology	https://www.birpublications.org/page/ifa/bjrcr
180	World Journal of Nuclear Medicine	☑️	0.6	N. a.	Thieme	Singapore	4	Y	Open	http://www.thiemechina.com/Index/show/catid/124/id/1423.html	World Association of Radiopharmaceutical and Molecular Therapy	https://lp.thieme.de/open-access-files/272/author_instructions.pdf
181	Radiology-Imaging Cancer	☑️	4.4	N. a.	Society	USA	6	N	Hybird	https://pubs.rsna.org/journal/imaging-cancer	Radiological Society of North America	https://pubs.rsna.org/page/imaging-cancer/author-instructions
182	Radiology Research and Practice	☑️	2.7	N. a.	Wiley	USA	1	Y	Open	https://www.hindawi.com/journals/rrp/	None	https://www.hindawi.com/journals/rrp/guidelines/
183	CVIR Endovascular	☑️	1.2	N. a.	Springer	Austria	1	N	Hybird	https://cvirendovasc.springeropen.com	Cardiovascular and Interventional Radiology Society of Europe	https://cvirendovasc.springeropen.com/submission-guidelines
184	Current Cardiovascular Imaging Reports	☑️	0.9	N. a.	Springer	USA	12	Y	Hybird	https://link.springer.com/journal/12410	None	https://link.springer.com/journal/12410/submission-guidelines
185	Current Radiology Reports	☑️	0.7	N. a.	Springer	USA	12	Y	Hybird	https://link.springer.com/journal/40134	None	https://link.springer.com/journal/40134/submission-guidelines
186	Journal of Radiotherapy in Practice	☑️	0.4	N. a.	Cambridge	England	4	Y	Open	https://www.cambridge.org/core/journals/journal-of-radiotherapy-in-practice	None	https://www.cambridge.org/core/journals/journal-of-radiotherapy-in-practice/information/author-instructions
187	NUCLEAR MEDICINE REVIEW	☑️	0.9	N. a.	Via Medica	Poland	2	Y	Open	https://journals.viamedica.pl/nuclear_medicine_review/index	None	https://journals.viamedica.pl/nuclear_medicine_review/about/submissions#authorGuidelines
188	Molecular Imaging and Radionuclide Therapy	☑️	0.9	N. a.	GALENOS	Turkey	3	Y	Open	https://mirt.tsnmjournals.org	Turkish Society of Nuclear Medicine	https://mirt.tsnmjournals.org/instrustions-to-authors
189	Ultrasound International Open	☑️	3.2	N. a.	Thieme	Germany	4	Y	Open	https://www.thiemechina.com/Index/show/catid/124/id/364.html	None	https://web.thieme.com/media/ita/UIO_InstructionsforAuthors.pdf
190	SA Journal of Radiology	☑️	0.9	N. a.	AOSIS	South Africa	2	Y	Open	https://sajr.org.za/index.php/sajr	Radiological Society of South Africa and the Professional Association of Radiologists in South Africa and Namibia	https://sajr.org.za/index.php/sajr/pages/view/submission-guidelines#part_1
191	European Journal of Hybrid Imaging	☑️	1.7	N. a.	Springer	Germany	1	Y	Open	https://ejhi.springeropen.com	European Association of Nuclear Medicine	https://ejhi.springeropen.com/submission-guidelines
192	Journal of Visual Communication in Medicine	☑️	1.4	N. a.	Taylor & Francis	England	4	Y	Open	https://www.tandfonline.com/journals/ijau20	None	https://www.tandfonline.com/action/authorSubmission
193	Applied Radiology	☑️	0.3	N. a.	Anderson	USA	6	Y	Open	http://appliedradiology.com	None	http://appliedradiology.com/Author-Guidelines
194	Forensic Imaging	☑️	1.1	N. a.	Elsevier	Netherlands	4	Y	Hybird	https://www.sciencedirect.com/journal/forensic-imaging	International Society of Radiology and Imaging (ISFRI) and International Association of Forensic Radiographers (IAFR)	https://www.sciencedirect.com/journal/forensic-imaging/publish/guide-for-authors
195	Journal of Radiation Protection and Research	☑️	0.5	N. a.	Society	South Korea	4	N	Open	https://www.jrpr.org	Korean Association for Radiation Protection, Japan Health Physics Society, and Australasian Radiation Protection Society	https://www.jrpr.org/authors/authors.php
196	Polish Journal of Medical Physics and Engineering	Not avaliable website	0.4	N. a.	N/a	N/a	N/a	N/a	N/a	N/a	N/a	N/a
197	Iranian Journal of Nuclear Medicine	Not avaliable website	0.3	N. a.	N/a	N/a	N/a	N/a	N/a	N/a	N/a	N/a
198	Sonography	☑️	0.4	N. a.	Wiley	Australia	4	Y	Hybird	https://onlinelibrary.wiley.com/journal/20546750	Australasian Sonographers Association	https://onlinelibrary.wiley.com/page/journal/20546750/homepage/forauthors.html
199	Hong Kong Journal of Radiology	☑️	0.2	N. a.	Society	Hong Kong	4	Y	Open	https://www.hkjr.org/page/home-page	Hong Kong College of Radiologists	https://www.hkjr.org/page/information-authors
200	West African Journal of Radiology	☑️	<0.1	N. a.	Lippincott Williams & Wilkins	Nigeria	2	Y	Open	https://journals.lww.com/wajr/pages/default.aspx	Association of Radiologists of West Africa	https://journals.lww.com/wajr/Pages/informationforauthors.aspx
201	Imagerie de la Femme	French	0.1	N. a.	N/a	N/a	N/a	N/a	N/a	N/a	N/a	N/a
202	Contemporary Diagnostic Radiology	☑️	0.1	N. a.	Lippincott Williams & Wilkins	USA	26	Y	Hybird	https://journals.lww.com/cdronline/pages/default.aspx	None	https://journals.lww.com/cdronline/Pages/informationforauthors.aspx
203	Imagen Diagnostica	Spanish	<0.1	N. a.	N/a	N/a	N/a	N/a	N/a	N/a	N/a	N/a

## Sheet: R_1
No	Journal name	Inclusion	R_1	Date	2022 JIF	JIF Quartile	Publisher	Region	Publication frequency	Only in Radiology	Publication model	Homepage	Offical Journal	Submission Guideline	Present	Author	Reviewer	Editor	1.Use	2.Tool	3.Section	4.Role	5.Verification	6.Influence
1	RADIOLOGY	☑️	ZJY	2023-12-27	19.7	Q1	Society	USA	12	Y	Hybird	https://pubs.rsna.org/journal/radiology	Radiological Society of North America	https://pubs.rsna.org/page/radiology/author-instructions	1	1	1	0	1	1	0	1	1	0
2	JACC-Cardiovascular Imaging	☑️	ZJY	2023-12-26	14	Q1	Elsevier	USA	12	N	Hybird	https://www.jacc.org/journal/imaging	American College of Cardiology	https://www.jacc.org/pb-assets/documents/author-instructions-jacc-imaging-1688567245837.pdf	0	0	0	0	0	0	0	0	0	0
3	MEDICAL IMAGE ANALYSIS	☑️	ZJY	2023-12-26	10.9	Q1	Elsevier	Netherlands	8	N	Hybird	https://www.sciencedirect.com/journal/medical-image-analysis/	The Medical Image Computing and Computer Assisted Intervention Society	https://www.elsevier.com/journals/medical-image-analysis/1361-8415/guide-for-authors	1	1	1	1	1	1	0	1	1	0
4	CLINICAL NUCLEAR MEDICINE	☑️	ZJY	2023-12-27	10.6	Q1	Lippincott Williams & Wilkins	USA	12	Y	Hybird	https://journals.lww.com/nuclearmed/pages/default.aspx	American College of Nuclear Medicine	https://edmgr.ovid.com/cnm/accounts/ifauth.htm	0	0	0	0	0	0	0	0	0	0
5	IEEE TRANSACTIONS ON MEDICAL IMAGING	☑️	ZJY	2023-12-27	10.6	Q1	Society	USA	12	N	Hybird	https://www.embs.org/tmi/	IEEE Engineering in Medicine and Biology Society	https://ieeetmi.org/authors-instructions	0	0	0	0	0	0	0	0	0	0
6	JOURNAL OF NUCLEAR MEDICINE	☑️	ZJY	2023-12-27	9.3	Q1	Society	USA	12	Y	Hybird	https://jnm.snmjournals.org	Society of Nuclear Medicine and Molecular Imaging	https://jnm.snmjournals.org/sites/default/files/additional-assets/JNMInfoforAuthors_11082022.pdf	0	0	0	0	0	0	0	0	0	0
7	EUROPEAN JOURNAL OF NUCLEAR MEDICINE AND MOLECULAR IMAGING	☑️	ZJY	2023-12-26	9.1	Q1	Springer	Germany	12	Y	Hybird	https://www.springer.com/journal/259	European Association of Nuclear Medicine	https://www.springer.com/journal/259/submission-guidelines	0	0	0	0	0	0	0	0	0	0
8	Radiologia Medica	☑️	ZJY	2023-12-26	8.9	Q1	Springer	Italy	12	Y	Hybird	https://www.springer.com/journal/11547	Italian Society of Medical and Interventional Radiology	https://www.springer.com/journal/11547/submission-guidelines	0	0	0	0	0	0	0	0	0	0
9	Photoacoustics	☑️	ZJY	2023-12-26	7.9	Q1	Elsevier	Netherlands	4	N	Open	https://www.sciencedirect.com/journal/photoacoustics	None	https://www.elsevier.com/journals/photoacoustics/2213-5979/guide-for-authors	1	1	1	1	1	1	0	1	1	0
10	Circulation-Cardiovascular Imaging	☑️	ZJY	2023-12-27	7.5	Q1	Lippincott Williams & Wilkins	USA	12	N	Hybird	https://www.ahajournals.org/journal/circimaging	American Heart Association	https://www.ahajournals.org/circimaging/author-instructions	0	0	0	0	0	0	0	0	0	0
11	ULTRASOUND IN OBSTETRICS & GYNECOLOGY	☑️	ZJY	2023-12-27	7.1	Q1	Wiley	USA	12	N	Hybird	https://obgyn.onlinelibrary.wiley.com/journal/14690705/	International Society of Ultrasound in Obstetrics and Gynecology	https://obgyn.onlinelibrary.wiley.com/hub/journal/14690705/about/author-guidelines	0	0	0	0	0	0	0	0	0	0
12	INTERNATIONAL JOURNAL OF RADIATION ONCOLOGY BIOLOGY PHYSICS	☑️	ZJY	2023-12-26	7	Q1	Elsevier	USA	15	N	Hybird	https://www.sciencedirect.com/journal/international-journal-of-radiation-oncology-biology-physics	American Society for Radiation Oncology	https://www.astro.org/News-and-Publications/Journals/Author-Instructions	1	1	1	1	1	1	0	1	1	0
13	INVESTIGATIVE RADIOLOGY	☑️	ZJY	2023-12-27	6.7	Q1	Lippincott Williams & Wilkins	USA	12	Y	Hybird	https://journals.lww.com/investigativeradiology/pages/default.aspx	None	https://edmgr.ovid.com/ir/accounts/ifauth.htm	0	0	0	0	0	0	0	0	0	0
14	JOURNAL OF CARDIOVASCULAR MAGNETIC RESONANCE	☑️	ZJY	2023-12-26	6.4	Q1	BMC	USA	1	N	Open	https://jcmr-online.biomedcentral.com	Society for Cardiovascular Magnetic Resonance.	https://jcmr-online.biomedcentral.com/submission-guidelines	1	1	0	0	1	0	0	0	0	0
15	European Heart Journal-Cardiovascular Imaging	☑️	ZJY	2023-12-27	6.2	Q1	Oxford	England	12	N	Hybird	https://academic.oup.com/ehjcimaging	European Society of Cardiology	https://academic.oup.com/ehjcimaging/pages/General_Instructions	0	0	0	0	0	0	0	0	0	0
16	EUROPEAN RADIOLOGY	☑️	ZJY	2023-12-26	5.9	Q1	Springer	Germany	12	Y	Hybird	https://www.springer.com/journal/330	European Society of Radiology	https://www.european-radiology.org/for-authors/submission-guidelines/	1	1	1	1	1	1	1	0	1	0
17	COMPUTERIZED MEDICAL IMAGING AND GRAPHICS	☑️	ZJY	2023-12-26	5.7	Q1	Elsevier	USA	8	N	Hybird	https://www.sciencedirect.com/journal/computerized-medical-imaging-and-graphics/	None	https://www.elsevier.com/journals/computerized-medical-imaging-and-graphics/0895-6111/guide-for-authors	1	1	1	1	1	1	0	1	1	0
18	NEUROIMAGE	☑️	ZJY	2023-12-26	5.7	Q1	Elsevier	USA	20	N	Open	https://www.sciencedirect.com/journal/neuroimage	None	https://www.elsevier.com/journals/neuroimage/1053-8119/guide-for-authors	1	1	1	1	1	1	0	1	1	0
19	RADIOTHERAPY AND ONCOLOGY	☑️	ZJY	2023-12-26	5.7	Q1	Elsevier	Netherlands	12	N	Hybird	https://www.thegreenjournal.com	European Society for Radiotherapy & Oncology	https://www.thegreenjournal.com/content/authorinfo	1	1	1	1	1	1	0	1	1	0
20	Diagnostic and Interventional Imaging	☑️	ZJY	2023-12-26	5.5	Q1	Elsevier	France	12	Y	Hybird	https://www.sciencedirect.com/journal/diagnostic-and-interventional-imaging/	Société Française de Radiologie	https://www.elsevier.com/journals/diagnostic-and-interventional-imaging/2211-5684/guide-for-authors	1	1	1	1	1	1	0	1	1	0
21	RADIOGRAPHICS	☑️	ZJY	2023-12-27	5.5	Q1	Society	USA	7	Y	Hybird	https://pubs.rsna.org/journal/radiographics	Radiological Society of North America	https://pubs.rsna.org/page/radiographics/rgauthor_instructions	1	1	1	0	1	1	0	1	1	0
22	Journal of Cardiovascular Computed Tomography	☑️	ZJY	2023-12-26	5.4	Q1	Elsevier	USA	6	N	Hybird	https://www.journalofcardiovascularct.com	Society of Cardiovascular CT	https://www.journalofcardiovascularct.com/content/authorinfo	1	1	1	1	1	1	0	1	1	0
23	AMERICAN JOURNAL OF ROENTGENOLOGY	☑️	ZJY	2023-12-27	5	Q1	Society	USA	12	Y	Open	https://ajronline.org	American Roentgen Ray Society	https://ajronline.org/authorguidelines	1	1	0	0	1	1	0	1	1	0
24	CANCER IMAGING	☑️	ZJY	2023-12-26	4.9	Q1	BMC	England	1	N	Open	https://cancerimagingjournal.biomedcentral.com	International Cancer Imaging	https://cancerimagingjournal.biomedcentral.com/submission-guidelines	1	1	0	0	1	0	0	0	0	0
25	SEMINARS IN NUCLEAR MEDICINE	☑️	ZJY	2023-12-26	4.9	Q1	Elsevier	USA	6	Y	Open	https://www.sciencedirect.com/journal/seminars-in-nuclear-medicine	None	https://www.sciencedirect.com/journal/seminars-in-nuclear-medicine/publish/guide-for-authors	0	0	0	0	0	0	0	0	0	0
26	ACADEMIC RADIOLOGY	☑️	ZJY	2023-12-26	4.8	Q1	Elsevier	USA	12	Y	Hybird	https://www.sciencedirect.com/journal/academic-radiology	Association of University Radiologists	https://www.elsevier.com/journals/academic-radiology/1076-6332/guide-for-authors	1	1	1	1	1	1	0	1	1	0
27	HUMAN BRAIN MAPPING	☑️	ZJY	2023-12-27	4.8	Q1	Wiley	USA	12	N	Open	https://onlinelibrary.wiley.com/journal/10970193	None	https://onlinelibrary.wiley.com/page/journal/10970193/homepage/forauthors.html	0	0	0	0	0	0	0	0	0	0
28	KOREAN JOURNAL OF RADIOLOGY	☑️	ZJY	2023-12-27	4.8	Q1	Society	South Korea	12	Y	Open	https://www.kjronline.org	Korean Society of Radiology	https://www.kjronline.org/index.php?body=Instruction	1	1	1	0	1	1	0	0	1	0
29	Insights into Imaging	☑️	ZJY	2023-12-26	4.7	Q1	Springer	Germany	1	Y	Open	https://insightsimaging.springeropen.com	European Society of Radiology	https://insightsimaging.springeropen.com/submission-guidelines/preparing-your-manuscript	1	1	1	1	1	1	1	0	1	0
30	Journal of the American College of Radiology	☑️	ZJY	2023-12-26	4.5	Q1	Elsevier	USA	12	Y	Hybird	https://www.jacr.org	American College of Radiology	https://www.jacr.org/content/authorinfo	1	1	0	0	1	1	0	1	1	0
31	JOURNAL OF DIGITAL IMAGING	☑️	ZJY	2023-12-26	4.4	Q1	Springer	USA	6	Y	Hybird	https://www.springer.com/journal/10278	Society for Imaging Informatics in Medicine	https://www.springer.com/journal/10278/submission-guidelines	0	0	0	0	0	0	0	0	0	0
32	JOURNAL OF MAGNETIC RESONANCE IMAGING	☑️	ZJY	2023-12-27	4.4	Q1	Wiley	USA	12	Y	Hybird	https://onlinelibrary.wiley.com/journal/15222586?journalRedirectCheck=true	International Society for Magnetic Resonance in Medicine:	https://onlinelibrary.wiley.com/page/journal/15222586/homepage/forauthors.html	1	1	0	0	1	1	0	0	1	0
33	Physical and Engineering Sciences in Medicine	☑️	ZJY	2023-12-26	4.4	Q1	Springer	Netherlands	4	N	Hybird	https://www.springer.com/journal/13246	Australasian College of Physical Scientists and Engineers in Medicine	https://www.springer.com/journal/13246/submission-guidelines	0	0	0	0	0	0	0	0	0	0
34	ULTRASONICS	☑️	ZJY	2023-12-26	4.2	Q2	Elsevier	Netherlands	9	N	Hybird	https://www.sciencedirect.com/journal/ultrasonics	None	https://www.elsevier.com/journals/ultrasonics/0041-624X/guide-for-authors	1	1	1	1	1	1	0	1	1	0
35	EJNMMI Physics	☑️	ZJY	2023-12-26	4	Q2	Springer	Germany	1	Y	Open	https://ejnmmiphys.springeropen.com	European Association of Nuclear Medicine	https://ejnmmiphys.springeropen.com/submission-guidelines	1	1	0	0	1	0	0	0	0	0
36	MEDICAL PHYSICS	☑️	ZJY	2023-12-27	3.8	Q2	Wiley	USA	12	Y	Hybird	https://www.medphys.org	American Association of Physicists in Medicine	https://aapm.onlinelibrary.wiley.com/hub/journal/24734209/about/author-guidelines	0	0	0	0	0	0	0	0	0	0
37	Radiation Oncology	☑️	ZJY	2023-12-26	3.6	Q2	BMC	England	1	N	Open	https://ro-journal.biomedcentral.com	None	https://ro-journal.biomedcentral.com/submission-guidelines	1	1	0	0	1	0	0	0	0	0
38	AMERICAN JOURNAL OF NEURORADIOLOGY	☑️	ZJY	2023-12-27	3.5	Q2	Society	USA	12	N	Hybird	https://www.ajnr.org	American Society of Neuroradiology	https://www.ajnr.org/page/content/Information-for-Authors	1	1	0	0	1	1	0	1	1	0
39	JOURNAL OF BIOMEDICAL OPTICS	☑️	ZJY	2023-12-27	3.5	Q2	Society	USA	12	N	Open	https://www.spiedigitallibrary.org/journals/journal-of-biomedical-optics?SSO=1	Society of Photo-Optical Instrumentation Engineers	https://www.spiedigitallibrary.org/journals/journal-of-biomedical-optics/author-guidelines#navBarAnchor	1	1	0	0	1	1	0	0	1	0
40	JOURNAL OF NEURORADIOLOGY	☑️	ZJY	2023-12-26	3.5	Q2	Elsevier	France	5	N	Hybird	https://www.sciencedirect.com/journal/journal-of-neuroradiology	French Society of Neuroradiology	https://www.elsevier.com/journals/journal-of-neuroradiology/0150-9861/guide-for-authors	1	1	1	1	1	1	0	1	1	0
41	PHYSICS IN MEDICINE AND BIOLOGY	☑️	ZJY	2023-12-27	3.5	Q2	IOP	England	24	N	Hybird	https://iopscience.iop.org/journal/0031-9155	Institute of Physics and Engineering in Medicine	https://publishingsupport.iopscience.iop.org/journals/physics-in-medicine-biology/	0	0	0	0	0	0	0	0	0	0
42	SEMINARS IN RADIATION ONCOLOGY	Not avaliable document	ZJY	2023-12-26	3.5	Q2	Elsevier	USA	4	N	Hybird	https://www.sciencedirect.com/journal/seminars-in-radiation-oncology	None	https://www.sciencedirect.com/journal/seminars-in-radiation-oncology/publish/guide-for-authors	N/a	N/a	N/a	N/a	N/a	N/a	N/a	N/a	N/a	N/a
43	Biomedical Optics Express	☑️	ZJY	2023-12-27	3.4	Q2	Optica Publishing Group	USA	12	N	Open	https://opg.optica.org/boe/home.cfm	None	https://opg.optica.org/boe/author/author.cfm	0	0	0	0	0	0	0	0	0	0
44	CANCER BIOTHERAPY AND RADIOPHARMACEUTICALS	☑️	ZJY	2023-12-27	3.4	Q2	Mary Ann Libert	USA	10	N	Hybird	https://home.liebertpub.com/publications/cancer-biotherapy-and-radiopharmaceuticals/8/	None	https://home.liebertpub.com/publications/cancer-biotherapy-and-radiopharmaceuticals/8/for-authors#policies	0	0	0	0	0	0	0	0	0	0
45	Physica Medica-European Journal of Medical Physics	☑️	ZJY	2023-12-26	3.4	Q2	Elsevier	Italy	8	Y	Hybird	https://www.physicamedica.com	International Organization for Medical Physics	https://www.physicamedica.com/content/authorinfo	1	1	1	1	1	1	0	1	1	0
46	RADIATION RESEARCH	☑️	ZJY	2023-12-27	3.4	Q2	Society	USA	12	N	Hybird	https://meridian.allenpress.com/radiation-research	Radiation Research Society	https://meridian.allenpress.com/DocumentLibrary/RADE/RARE_Info_for_Authors_5-30-2018.pdf	0	0	0	0	0	0	0	0	0	0
47	ULTRASCHALL IN DER MEDIZIN	German	N/a	N/a	3.4	Q2	N/a	N/a	N/a	N/a	N/a	N/a	N/a	N/a	N/a	N/a	N/a	N/a	N/a	N/a	N/a	N/a	N/a	N/a
48	DENTOMAXILLOFACIAL RADIOLOGY	☑️	ZJY	2023-12-27	3.3	Q2	Society	England	8	N	Hybird	https://www.birpublications.org/journal/dmfr	British Institute of Radiology	https://www.birpublications.org/page/ifa/dmfr	0	0	0	0	0	0	0	0	0	0
49	EUROPEAN JOURNAL OF RADIOLOGY	☑️	ZJY	2023-12-26	3.3	Q2	Elsevier	Ireland	12	Y	Hybird	https://www.sciencedirect.com/journal/european-journal-of-radiology	None	https://www.elsevier.com/journals/european-journal-of-radiology/0720-048X/guide-for-authors	1	1	1	1	1	1	0	1	1	0
50	JOURNAL OF THORACIC IMAGING	☑️	ZJY	2023-12-27	3.3	Q2	Lippincott Williams & Wilkins	USA	6	Y	Hybird	https://journals.lww.com/thoracicimaging/pages/default.aspx	Society of Thoracic Radiology	https://edmgr.ovid.com/jti/accounts/ifauth.htm	0	0	0	0	0	0	0	0	0	0
51	MAGNETIC RESONANCE IN MEDICINE	☑️	ZJY	2023-12-27	3.3	Q2	Wiley	USA	12	Y	Hybird	https://onlinelibrary.wiley.com/journal/15222594	International Society for Magnetic Resonance in Medicine:	https://onlinelibrary.wiley.com/pb-assets/assets/15222594/authorguidelinesdec22-1671206311.pdf	0	0	0	0	0	0	0	0	0	0
52	Practical Radiation Oncology	☑️	ZJY	2023-12-26	3.3	Q2	Elsevier	USA	6	N	Hybird	https://www.practicalradonc.org	American Society for Radiation Oncology	https://www.astro.org/News-and-Publications/Journals/Author-Instructions	1	1	1	1	1	1	0	1	1	0
53	EJNMMI Research	☑️	ZJY	2023-12-26	3.2	Q2	Springer	Germany	1	Y	Open	https://ejnmmires.springeropen.com	American College of Nuclear Medicine	https://ejnmmires.springeropen.com/submission-guidelines	1	1	0	0	1	0	0	0	0	0
54	CANADIAN ASSOCIATION OF RADIOLOGISTS JOURNAL-JOURNAL DE L ASSOCIATION CANADIENNE DES RADIOLOGISTES	☑️	ZJY	2023-12-27	3.1	Q2	SAGE	Canada	1	Y	Hybird	https://journals.sagepub.com/home/caj	Canadian Association of Radiologists	https://journals.sagepub.com/author-instructions/CAJ	1	1	1	1	1	1	0	1	1	1
55	Clinical and Translational Radiation Oncology	☑️	ZJY	2023-12-26	3.1	Q2	Elsevier	Ireland	6	N	Open	https://www.sciencedirect.com/journal/clinical-and-translational-radiation-oncology?utm_medium=SRCH&dgcid=STMJ_1648021317_SC&utm_source=B&utm_campaign=STMJ_1648021317_SC	European Society for Radiotherapy & Oncology	https://www.elsevier.com/journals/clinical-and-translational-radiation-oncology/2405-6308/guide-for-authors	1	1	1	1	1	1	0	1	1	0
56	INTERNATIONAL JOURNAL OF HYPERTHERMIA	☑️	ZJY	2023-12-27	3.1	Q2	Taylor & Francis	England	8	N	Open	https://www.tandfonline.com/journals/ihyt20?utm_source=TFO&utm_medium=cms&utm_campaign=JRA25531	Society for Thermal Medicine	https://www.tandfonline.com/action/authorSubmission?show=instructions&journalCode=ihyt20	0	0	0	0	0	0	0	0	0	0
57	MOLECULAR IMAGING AND BIOLOGY	☑️	ZJY	2023-12-26	3.1	Q2	Springer	USA	6	Y	Hybird	https://www.springer.com/journal/11307	World Molecular Imaging Society	https://www.springer.com/journal/11307/submission-guidelines	0	0	0	0	0	0	0	0	0	0
58	NUCLEAR MEDICINE AND BIOLOGY	☑️	ZJY	2023-12-26	3.1	Q2	Elsevier	USA	8	Y	Hybird	https://www.sciencedirect.com/journal/nuclear-medicine-and-biology	Society of Radiopharmaceutical Sciences	https://www.elsevier.com/journals/nuclear-medicine-and-biology/0969-8051/guide-for-authors	1	1	1	1	1	1	0	1	1	0
59	STRAHLENTHERAPIE UND ONKOLOGIE	☑️	ZJY	2023-12-26	3.1	Q2	Springer	Germany	12	N	Hybird	https://www.springer.com/journal/66	German Society of Radiation Oncology	https://www.springer.com/journal/66/submission-guidelines	0	0	0	0	0	0	0	0	0	0
60	Ultrasonography	☑️	ZJY	2023-12-27	3.1	Q2	Society	South Korea	4	Y	Open	https://www.e-ultrasonography.org	Korean Society of Ultrasound Medicine	https://www.e-ultrasonography.org/authors/authors.php	0	0	0	0	0	0	0	0	0	0
61	International Journal of Computer Assisted Radiology and Surgery	☑️	ZJY	2023-12-26	3	Q2	Springer	Germany	6	N	Hybird	https://www.springer.com/journal/11548	International Foundation for Computer Assisted Radiology and Surgery	https://www.springer.com/journal/11548/submission-guidelines	0	0	0	0	0	0	0	0	0	0
62	Magnetic Resonance in Medical Sciences	☑️	ZJY	2023-12-27	3	Q2	Society	Japan	4	Y	Open	https://www.jstage.jst.go.jp/browse/mrms	Japanese Society of Magnetic Resonance	https://www.jsmrm.jp/modules/mrms/index.php?content_id=1	0	0	0	0	0	0	0	0	0	0
63	CARDIOVASCULAR AND INTERVENTIONAL RADIOLOGY	☑️	ZJY	2023-12-26	2.9	Q2	Springer	USA	12	N	Hybird	https://www.springer.com/journal/270	Cardiovascular and Interventional Radiological Society of Europe	https://www.springer.com/journal/270/submission-guidelines	0	0	0	0	0	0	0	0	0	0
64	JOURNAL OF VASCULAR AND INTERVENTIONAL RADIOLOGY	☑️	ZJY	2023-12-26	2.9	Q2	Elsevier	USA	12	N	Hybird	https://www.sciencedirect.com/journal/journal-of-vascular-and-interventional-radiology	Society of Interventional Radiology	https://www.elsevier.com/journals/journal-of-vascular-and-interventional-radiology/1051-0443/guide-for-authors	1	1	1	1	1	1	0	1	1	0
65	NMR IN BIOMEDICINE	☑️	ZJY	2023-12-27	2.9	Q2	Wiley	England	12	N	Hybird	https://analyticalsciencejournals.onlinelibrary.wiley.com/journal/10991492/?utm_medium=referral&utm_source=baidu_scholar&utm_campaign=RWA17109&utm_content=Global_Marketing_PS_NMR_in_Biomedicine	None	https://analyticalsciencejournals.onlinelibrary.wiley.com/hub/journal/10991492/homepage/forauthors.html	0	0	0	0	0	0	0	0	0	0
66	ULTRASOUND IN MEDICINE AND BIOLOGY	☑️	ZJY	2023-12-26	2.9	Q2	Elsevier	England	12	N	Hybird	https://www.sciencedirect.com/journal/ultrasound-in-medicine-and-biology	World Federation for Ultrasound in Medicine and Biology	https://www.elsevier.com/journals/ultrasound-in-medicine-and-biology/0301-5629/guide-for-authors	1	1	1	1	1	1	0	1	1	0
67	Clinical Neuroradiology	☑️	ZJY	2023-12-26	2.8	Q2	Springer	Germany	4	N	Hybird	https://www.springer.com/journal/62	German, Austrian, and Swiss Societies of Neuroradiology	https://www.springer.com/journal/62/submission-guidelines	0	0	0	0	0	0	0	0	0	0
68	Molecular Imaging	☑️	ZJY	2023-12-27	2.8	Q2	Hindawi	USA	1	N	Open	https://www.hindawi.com/journals/moi/	Society of Nuclear Medicine and Molecular Imaging	https://www.hindawi.com/journals/moi/guidelines/	0	0	0	0	0	0	0	0	0	0
69	NEURORADIOLOGY	☑️	ZJY	2023-12-26	2.8	Q2	Springer	Germany	6	N	Hybird	https://www.springer.com/journal/234/	European Society of Neuroradiology	https://www.springer.com/journal/234/submission-guidelines	0	0	0	0	0	0	0	0	0	0
70	Quantitative Imaging in Medicine and Surgery	☑️	ZJY	2023-12-27	2.8	Q2	AME	China	12	Y	Open	https://qims.amegroups.org	None	https://qims.amegroups.org/pages/view/guidelines-for-authors	1	0	1	0	0	0	0	0	0	0
71	BMC MEDICAL IMAGING	☑️	ZJY	2023-12-26	2.7	Q3	BMC	England	1	Y	Open	https://bmcmedimaging.biomedcentral.com	None	https://bmcmedimaging.biomedcentral.com/submission-guidelines	1	1	0	0	1	0	0	0	0	0
72	ANNALS OF NUCLEAR MEDICINE	☑️	ZJY	2023-12-26	2.6	Q3	Springer	Japan	10	Y	Hybird	https://www.springer.com/journal/12149/	Japanese Society of Nuclear Medicine	https://www.springer.com/journal/12149/submission-guidelines	0	0	0	0	0	0	0	0	0	0
73	BRITISH JOURNAL OF RADIOLOGY	☑️	ZJY	2023-12-27	2.6	Q3	Society	England	12	Y	Hybird	https://www.birpublications.org/journal/bjr	British Institute of Radiology	https://www.birpublications.org/page/ifa/bjr	0	0	0	0	0	0	0	0	0	0
74	CLINICAL RADIOLOGY	☑️	ZJY	2023-12-26	2.6	Q3	Elsevier	England	12	Y	Hybird	https://www.clinicalradiologyonline.net	The Royal College of Radiologists	https://www.clinicalradiologyonline.net/content/authorinfo	1	1	1	1	1	1	0	1	1	0
75	INTERNATIONAL JOURNAL OF RADIATION BIOLOGY	☑️	ZJY	2023-12-27	2.6	Q3	Taylor & Francis	England	12	N	Hybird	https://www.tandfonline.com/journals/irab20	None	https://www.tandfonline.com/action/authorSubmission?show=instructions&journalCode=irab20	0	0	0	0	0	0	0	0	0	0
76	Dose-Response	☑️	ZJY	2023-12-27	2.5	Q3	SAGE	USA	4	N	Open	https://journals.sagepub.com/home/dosb	International Dose-Response Society	https://journals.sagepub.com/author-instructions/DOS	1	1	1	1	1	1	0	1	1	1
77	Journal of Innovative Optical Health Sciences	☑️	ZJY	2023-12-27	2.5	Q3	World Scientific Publishing	China	6	N	Open	https://www.worldscientific.com/worldscinet/jiohs	None	https://www.worldscientific.com/page/jiohs/submission-guidelines	0	0	0	0	0	0	0	0	0	0
78	MAGNETIC RESONANCE IMAGING	☑️	ZJY	2023-12-26	2.5	Q3	Elsevier	USA	10	Y	Hybird	https://www.sciencedirect.com/journal/magnetic-resonance-imaging	None	https://www.elsevier.com/journals/magnetic-resonance-imaging/0730-725x/guide-for-authors	1	1	1	1	1	1	0	1	1	0
79	Abdominal Radiology	☑️	ZJY	2023-12-26	2.4	Q3	Springer	USA	12	Y	Hybird	https://www.springer.com/journal/261	Society of Abdominal Radiology	https://www.springer.com/journal/261/submission-guidelines	0	0	0	0	0	0	0	0	0	0
80	JOURNAL OF NEUROIMAGING	☑️	ZJY	2023-12-27	2.4	Q3	Wiley	USA	6	N	Hybird	https://onlinelibrary.wiley.com/journal/15526569	American Society of Neuroimaging	https://onlinelibrary.wiley.com/page/journal/15526569/homepage/forauthors.html	0	0	0	0	0	0	0	0	0	0
81	JOURNAL OF NUCLEAR CARDIOLOGY	☑️	ZJY	2023-12-26	2.4	Q3	Springer	USA	6	N	Hybird	https://www.springer.com/journal/12350	American Society of Nuclear Cardiology	https://www.springer.com/journal/12350/submission-guidelines	0	0	0	0	0	0	0	0	0	0
82	Radiology and Oncology	☑️	ZJY	2023-12-27	2.4	Q3	Walter de Gruyter	Slovenia	4	N	Open	https://www.radioloncol.com/index.php/ro	Association of Radiology and Oncology	https://www.radioloncol.com/index.php/ro/about/submissions#authorGuidelines	0	0	0	0	0	0	0	0	0	0
83	Current Radiopharmaceuticals	☑️	ZJY	2023-12-27	2.3	Q3	Bentham	Netherlands	4	N	Hybird	https://www.eurekaselect.com/journal/95	None	https://www.eurekaselect.com/journal/95/ifa	1	1	0	0	1	1	0	0	1	0
84	JOURNAL OF ULTRASOUND IN MEDICINE	☑️	ZJY	2023-12-27	2.3	Q3	Wiley	USA	12	N	Hybird	https://onlinelibrary.wiley.com/journal/15509613	American Institute of Ultrasound in Medicine	https://onlinelibrary.wiley.com/page/journal/15509613/homepage/guidelinesforauthors.html	0	0	0	0	0	0	0	0	0	0
85	MAGNETIC RESONANCE MATERIALS IN PHYSICS BIOLOGY AND MEDICINE	☑️	ZJY	2023-12-26	2.3	Q3	Springer	USA	6	Y	Hybird	https://www.springer.com/journal/10334	European Society for Magnetic Resonance in Medicine and Biology	https://www.springer.com/journal/10334/submission-guidelines	0	0	0	0	0	0	0	0	0	0
86	NEUROIMAGING CLINICS OF NORTH AMERICA	☑️	ZJY	2023-12-26	2.3	Q3	Elsevier	USA	4	N	Hybird	https://www.neuroimaging.theclinics.com	None	https://www.theclinics.com/authorinformation	1	1	1	1	1	1	0	1	1	0
87	PEDIATRIC RADIOLOGY	☑️	ZJY	2023-12-26	2.3	Q3	Springer	USA	13	N	Hybird	https://www.springer.com/journal/247	European Society of Paediatric Radiology	https://www.springer.com/journal/247/submission-guidelines	0	0	0	0	0	0	0	0	0	0
88	ULTRASONIC IMAGING	☑️	ZJY	2023-12-27	2.3	Q3	SAGE	USA	4	N	Hybird	https://journals.sagepub.com/home/uix	None	https://journals.sagepub.com/author-instructions/UIX	1	1	1	1	1	1	0	1	1	1
89	HEALTH PHYSICS	☑️	ZJY	2023-12-27	2.2	Q3	Lippincott Williams & Wilkins	USA	6	N	Hybird	https://journals.lww.com/health-physics/pages/default.aspx	Health Physics Society	https://journals.lww.com/health-physics/Pages/Information-for-Authors.aspx	0	0	0	0	0	0	0	0	0	0
90	Clinical and Translational Imaging	☑️	ZJY	2023-12-26	2.1	Q3	Springer	Italy	6	Y	Hybird	https://www.springer.com/journal/40336/aims-and-scope	Italian Association of Nuclear Medicine and Molecular Imaging	https://www.springer.com/journal/40336/submission-guidelines	0	0	0	0	0	0	0	0	0	0
91	Clinical Imaging	☑️	ZJY	2023-12-26	2.1	Q3	Elsevier	USA	6	Y	Hybird	https://www.sciencedirect.com/journal/clinical-imaging/	None	https://www.elsevier.com/journals/clinical-imaging/0899-7071/guide-for-authors	1	1	1	1	1	1	0	1	1	0
92	Diagnostic and Interventional Radiology	☑️	ZJY	2023-12-27	2.1	Q3	Galenos	Turkey	6	Y	Open	https://www.dirjournal.org	Turkish Society of Radiology	https://www.dirjournal.org/instructions-to-authors	0	0	0	0	0	0	0	0	0	0
93	INTERNATIONAL JOURNAL OF CARDIOVASCULAR IMAGING	☑️	ZJY	2023-12-26	2.1	Q3	Springer	USA	6	N	Hybird	https://www.springer.com/journal/10554	None	https://www.springer.com/journal/10554/submission-guidelines	0	0	0	0	0	0	0	0	0	0
94	Japanese Journal of Radiology	☑️	ZJY	2023-12-26	2.1	Q3	Springer	Japan	10	Y	Hybird	https://www.springer.com/journal/11604	Japan Radiological Society	https://www.springer.com/journal/11604/submission-guidelines	0	0	0	0	0	0	0	0	0	0
95	Journal of Applied Clinical Medical Physics	☑️	ZJY	2023-12-27	2.1	Q3	Wiley	USA	6	Y	Open	https://aapm.onlinelibrary.wiley.com/journal/15269914/	American Association of Physicists in Medicine	https://aapm.onlinelibrary.wiley.com/hub/journal/15269914/about/author-guidelines	0	0	0	0	0	0	0	0	0	0
96	SKELETAL RADIOLOGY	☑️	ZJY	2023-12-26	2.1	Q3	Springer	USA	12	N	Hybird	https://www.springer.com/journal/256	International Skeletal Society	https://www.springer.com/journal/256/submission-guidelines	0	0	0	0	0	0	0	0	0	0
97	JOURNAL OF RADIATION RESEARCH	☑️	ZJY	2023-12-27	2	Q3	Elsevier	Japan	6	N	Open	https://www.sciencedirect.com/journal/journal-of-radiation-research-and-applied-sciences	None	https://www.elsevier.com/journals/journal-of-radiation-research-and-applied-sciences/1687-8507/guide-for-authors	1	1	1	1	1	1	0	1	1	0
98	Journal of the Belgian Society of Radiology	☑️	ZJY	2023-12-27	2	Q3	Ubiquity	Belgium	1	Y	Open	https://jbsr.be	Belgian Society of Radiology	https://jbsr.be/about/submissions	0	0	0	0	0	0	0	0	0	0
99	Zeitschrift fur Medizinische Physik	☑️	ZJY	2023-12-26	2	Q3	Elsevier	Germany	4	Y	Open	https://www.sciencedirect.com/journal/zeitschrift-fur-medizinische-physik/	German and Austrian Society of Medical Physics and the Swiss Society of Radiobiology and Medical Physics	https://www.elsevier.com/journals/zeitschrift-fur-medizinische-physik/0939-3889/guide-for-authors	1	1	1	1	1	1	0	1	1	0
100	Brachytherapy	☑️	ZJY	2023-12-26	1.9	Q3	Elsevier	USA	4	N	Hybird	https://www.sciencedirect.com/journal/brachytherapy	American Brachytherapy Society	https://www.elsevier.com/journals/brachytherapy/1538-4721/guide-for-authors	1	1	1	1	1	1	0	1	1	0
101	RADIOLOGIC CLINICS OF NORTH AMERICA	☑️	ZJY	2023-12-26	1.9	Q3	Elsevier	USA	6	Y	Hybird	https://www.radiologic.theclinics.com	None	https://www.theclinics.com/authorinformation	1	1	1	1	1	1	0	1	1	0
102	Tomography	☑️	ZJY	2023-12-27	1.9	Q3	MDPI	Switzerland	6	Y	Open	https://www.mdpi.com/journal/tomography	None	https://www.mdpi.com/journal/tomography/instructions	0	0	0	0	0	0	0	0	0	0
103	Journal of Medical Ultrasonics	☑️	ZJY	2023-12-26	1.8	Q4	Springer	Japan	4	Y	Hybird	https://www.springer.com/journal/10396	Japan Society of Ultrasonics in Medicine.	https://www.springer.com/journal/10396/submission-guidelines	0	0	0	0	0	0	0	0	0	0
104	ROFO-FORTSCHRITTE AUF DEM GEBIET DER RONTGENSTRAHLEN UND DER BILDGEBENDEN VERFAHREN	German	N/a	N/a	1.8	Q4	N/a	N/a	N/a	N/a	N/a	N/a	N/a	N/a	N/a	N/a	N/a	N/a	N/a	N/a	N/a	N/a	N/a	N/a
105	INTERVENTIONAL NEURORADIOLOGY	☑️	ZJY	2023-12-27	1.7	Q4	SAGE	Italy	4	N	Hybird	https://journals.sagepub.com/home/ine	None	https://journals.sagepub.com/author-instructions/INE	1	1	1	1	1	1	0	1	1	1
106	Medical Ultrasonography	☑️	ZJY	2023-12-27	1.7	Q4	Society	Romania	4	N	Open	https://www.medultrason.ro/medultrason/index.php/medultrason	Romanian Society for Ultrasonography in Medicine and Biology	https://www.medultrason.ro/medultrason/index.php/medultrason/about/submissions#authorGuidelines	0	0	0	0	0	0	0	0	0	0
107	RADIATION AND ENVIRONMENTAL BIOPHYSICS	☑️	ZJY	2023-12-26	1.7	Q4	Springer	Germany	4	N	Hybird	https://www.springer.com/journal/411	None	https://www.springer.com/journal/411/submission-guidelines	0	0	0	0	0	0	0	0	0	0
108	Applied Radiation and Isotopes	☑️	ZJY	2023-12-26	1.6	Q4	Elsevier	USA	12	N	Hybird	https://www.sciencedirect.com/journal/applied-radiation-and-isotopes	None	https://www.elsevier.com/journals/applied-radiation-and-isotopes/0969-8043/guide-for-authors	1	1	1	1	1	1	0	1	1	0
109	Journal of Medical Imaging and Radiation Oncology	☑️	ZJY	2023-12-27	1.6	Q4	Wiley	Australia	8	Y	Hybird	https://onlinelibrary.wiley.com/journal/17549485/	Royal Australian and New Zealand College of Radiologists	https://onlinelibrary.wiley.com/page/journal/17549485/homepage/forauthors.html	0	0	0	0	0	0	0	0	0	0
110	Magnetic Resonance Imaging Clinics of North America	☑️	ZJY	2023-12-26	1.6	Q4	Elsevier	USA	4	Y	Hybird	https://www.mri.theclinics.com	None	https://www.theclinics.com/authorinformation	1	1	1	1	1	1	0	1	1	0
111	Hellenic Journal of Nuclear Medicine	☑️	ZJY	2023-12-27	1.5	Q4	Society	Greece	3	Y	Open	https://www.nuclmed.gr/about/	Hellenic Society of Nuclear Medicine	https://www.nuclmed.gr/wp/wp-content/uploads/2017/04/instructions-to-authors-en.pdf	0	0	0	0	0	0	0	0	0	0
112	JOURNAL OF RADIOLOGICAL PROTECTION	☑️	ZJY	2023-12-27	1.5	Q4	IOP	England	4	N	Hybird	https://iopscience.iop.org/journal/0952-4746	Society for Radiological Protection	https://publishingsupport.iopscience.iop.org/journals/journal-of-radiological-protection/	0	0	0	0	0	0	0	0	0	0
113	NUCLEAR MEDICINE COMMUNICATIONS	☑️	ZJY	2023-12-27	1.5	Q4	Lippincott Williams & Wilkins	USA	12	Y	Hybird	https://journals.lww.com/nuclearmedicinecomm/Pages/default.aspx	British Nuclear Medicine Society	https://edmgr.ovid.com/nmc/accounts/ifauth.htm	0	0	0	0	0	0	0	0	0	0
114	NUKLEARMEDIZIN-NUCLEAR MEDICINE	German	N/a	N/a	1.5	Q4	N/a	N/a	N/a	N/a	N/a	N/a	N/a	N/a	N/a	N/a	N/a	N/a	N/a	N/a	N/a	N/a	N/a	N/a
115	QUARTERLY JOURNAL OF NUCLEAR MEDICINE AND MOLECULAR IMAGING	☑️	ZJY	2023-12-27	1.5	Q4	Edizioni Minerva Medica	Italy	4	Y	Hybird	https://www.minervamedica.it/en/journals/nuclear-med-molecular-imaging/index.php	Society of Radiopharmaceutical Sciences	https://www.minervamedica.it/en/journals/nuclear-med-molecular-imaging/notice-to-authors.php	0	0	0	0	0	0	0	0	0	0
116	Current Medical Imaging	☑️	ZJY	2023-12-27	1.4	Q4	Bentham	United Arab Emirates	6	Y	Open	https://www.eurekaselect.com/journal/33	None	https://www.eurekaselect.com/pages/author-guidelines	1	1	0	0	1	1	0	0	1	0
117	Journal of Contemporary Brachytherapy	☑️	ZJY	2023-12-27	1.4	Q4	Termedia Publishing House	Poland	4	N	Open	https://www.termedia.pl/Journal/-54	Polish Brachytherapy Society and Indian Brachytherapy Society	https://www.termedia.pl/Journal/Journal_of_Contemporary_Brachytherapy-54/Strona-774	0	0	0	0	0	0	0	0	0	0
118	SEMINARS IN INTERVENTIONAL RADIOLOGY	☑️	ZJY	2023-12-27	1.4	Q4	Thieme	USA	4	Y	Hybird	https://www.thiemechina.com/Index/show/catid/124/id/362.html	None	https://web.thieme.com/media/ita/pubid2048889311.pdf	0	0	0	0	0	0	0	0	0	0
119	SEMINARS IN MUSCULOSKELETAL RADIOLOGY	☑️	ZJY	2023-12-27	1.4	Q4	Thieme	USA	5	Y	Hybird	https://www.thiemechina.com/Index/show/catid/124/id/363.html	None	https://web.thieme.com/media/ita/pubid393203678.pdf	0	0	0	0	0	0	0	0	0	0
120	SURGICAL AND RADIOLOGIC ANATOMY	☑️	ZJY	2023-12-26	1.4	Q4	Springer	France	10	N	Hybird	https://www.springer.com/journal/276	None	https://www.springer.com/journal/276/submission-guidelines	0	0	0	0	0	0	0	0	0	0
121	ACTA RADIOLOGICA	☑️	ZJY	2023-12-27	1.3	Q4	SAGE	England	12	Y	Hybird	https://journals.sagepub.com/home/acr	Societies of medical radiology in Denmark, Finland, Iceland, Norway and Sweden	https://journals.sagepub.com/author-instructions/ACR	1	1	1	1	1	1	0	1	1	1
122	Cancer Radiotherapie	French	N/a	N/a	1.3	Q4	N/a	N/a	N/a	N/a	N/a	N/a	N/a	N/a	N/a	N/a	N/a	N/a	N/a	N/a	N/a	N/a	N/a	N/a
123	JOURNAL OF COMPUTER ASSISTED TOMOGRAPHY	☑️	ZJY	2023-12-27	1.3	Q4	Lippincott Williams & Wilkins	USA	6	Y	Hybird	https://journals.lww.com/jcat/pages/default.aspx	None	https://journals.lww.com/jcat/Pages/informationforauthors.aspx	0	0	0	0	0	0	0	0	0	0
124	Ultrasound Quarterly	☑️	ZJY	2023-12-27	1.3	Q4	Lippincott Williams & Wilkins	USA	4	Y	Hybird	https://journals.lww.com/ultrasound-quarterly/pages/default.aspx	Society of Radiologists in Ultrasound	https://edmgr.ovid.com/usq/accounts/ifauth.htm	0	0	0	0	0	0	0	0	0	0
125	Medical Dosimetry	☑️	ZJY	2023-12-26	1.2	Q4	Elsevier	USA	4	N	Hybird	https://www.sciencedirect.com/journal/medical-dosimetry	American Association of Medical Dosimetrists	https://www.elsevier.com/journals/medical-dosimetry/0958-3947/guide-for-authors	1	1	1	1	1	1	0	1	1	0
126	Revista Espanola de Medicina Nuclear e Imagen Molecular	Spanish	N/a	N/a	1.2	Q4	N/a	N/a	N/a	N/a	N/a	N/a	N/a	N/a	N/a	N/a	N/a	N/a	N/a	N/a	N/a	N/a	N/a	N/a
127	RADIOPROTECTION	French	N/a	N/a	1.1	Q4	N/a	N/a	N/a	N/a	N/a	N/a	N/a	N/a	N/a	N/a	N/a	N/a	N/a	N/a	N/a	N/a	N/a	N/a
128	SEMINARS IN ULTRASOUND CT AND MRI	Not avaliable document	ZJY	2023-12-26	1.1	Q4	Elsevier	USA	6	Y	Hybird	https://www.sciencedirect.com/journal/seminars-in-ultrasound-ct-and-mri	None	https://www.sciencedirect.com/journal/seminars-in-ultrasound-ct-and-mri/publish/guide-for-authors	N/a	N/a	N/a	N/a	N/a	N/a	N/a	N/a	N/a	N/a
129	RADIATION PROTECTION DOSIMETRY	☑️	ZJY	2023-12-26	1	Q4	Oxford	England	20	N	Hybird	https://academic.oup.com/rpd	None	https://academic.oup.com/rpd/pages/General_Instructions	0	0	0	0	0	0	0	0	0	0
130	JOURNAL OF CLINICAL ULTRASOUND	☑️	ZJY	2023-12-27	0.9	Q4	Wiley	USA	9	N	Hybird	https://onlinelibrary.wiley.com/journal/10970096	None	https://onlinelibrary.wiley.com/page/journal/10970096/homepage/forauthors.html	0	0	0	0	0	0	0	0	0	0
131	Radiologie	German	N/a	N/a	0.7	Q4	N/a	N/a	N/a	N/a	N/a	N/a	N/a	N/a	N/a	N/a	N/a	N/a	N/a	N/a	N/a	N/a	N/a	N/a
132	CONCEPTS IN MAGNETIC RESONANCE PART A	☑️	ZJY	2023-12-27	0.6	Q4	Hindawi	USA	1	N	Hybird	https://www.hindawi.com/journals/cmra/	None	https://www.hindawi.com/journals/cmra/guidelines/	0	0	0	0	0	0	0	0	0	0
133	International Journal of Radiation Research	☑️	ZJY	2023-12-27	0.6	Q4	Baresh-e-Danesh	Iran	4	Y	Open	http://ijrr.com/page.php?slct_pg_id=12&sid=1&slc_lang=en	None	http://ijrr.com/page/18/Submission-Instructions	0	0	0	0	0	0	0	0	0	0
134	SEMINARS IN ROENTGENOLOGY	☑️	ZJY	2023-12-26	0.4	Q4	Elsevier	USA	4	Y	Hybird	https://www.sciencedirect.com/journal/seminars-in-roentgenology	None	https://www.sciencedirect.com/journal/seminars-in-roentgenology/publish/guide-for-authors	1	1	1	1	1	1	0	1	1	0
135	Iranian Journal of Radiology	Not avaliable	N/a	N/a	0.3	Q4	N/a	N/a	N/a	N/a	N/a	N/a	N/a	N/a	N/a	N/a	N/a	N/a	N/a	N/a	N/a	N/a	N/a	N/a
136	Journal of Medical Imaging	☑️	ZJY	2023-12-27	2.4	N. a.	Society	USA	4	Y	Hybird	https://www.spiedigitallibrary.org/journals/journal-of-medical-imaging?SSO=1	Society of Photo-Optical Instrumentation Engineers	https://www.spiedigitallibrary.org/journals/journal-of-medical-imaging/author-guidelines#navBarAnchor	1	1	0	0	1	1	0	0	1	0
137	Radiography	☑️	ZJY	2023-12-26	2.6	N. a.	Elsevier	England	4	Y	Hybird	https://www.sciencedirect.com/journal/radiography/	Society and College of Radiographers and the European Federation of Radiographer Societies	https://www.sciencedirect.com/journal/radiography/publish/guide-for-authors	1	1	1	1	1	1	0	1	1	0
138	Emergency Radiology	☑️	ZJY	2023-12-26	2.2	N. a.	Springer	Germany	6	Y	Hybird	https://link.springer.com/journal/10140	American Society of Emergency Radiology	https://link.springer.com/journal/10140/submission-guidelines	0	0	0	0	0	0	0	0	0	0
139	Advances in Radiation Oncology	☑️	ZJY	2023-12-26	2.3	N. a.	Elsevier	USA	4	N	Open	https://www.sciencedirect.com/journal/advances-in-radiation-oncology	American Society for Radiation Oncology	https://www.astro.org/News-and-Publications/Journals/Advances-in-Radiation-Oncology/Advances-Instructions-for-Authors	1	1	1	1	1	1	0	1	1	0
140	Biomedical Physics & Engineering Express	☑️	ZJY	2023-12-27	1.4	N. a.	IOP	England	6	Y	Hybird	https://iopscience.iop.org/journal/2057-1976	None	https://publishingsupport.iopscience.iop.org/journals/biomedical-physics-engineering-express/	0	0	0	0	0	0	0	0	0	0
141	Radiology-Artificial Intelligence	☑️	ZJY	2023-12-27	9.8	N. a.	Society	USA	6	N	Hybird	https://pubs.rsna.org/journal/ai	Radiological Society of North America	https://pubs.rsna.org/page/ai/author-instructions	1	1	1	0	1	1	0	1	1	0
142	World Journal of Radiology	☑️	ZJY	2023-12-27	2.5	N. a.	Baishideng	USA	12	Y	Open	https://www.wjgnet.com/1949-8470/about.htm	None	https://www.wjgnet.com/bpg/gerinfo/204	0	0	0	0	0	0	0	0	0	0
143	IEEE Transactions on Radiation and Plasma Medical Sciences	☑️	ZJY	2023-12-27	4.4	N. a.	IEEE	USA	6	Y	Hybird	https://ieeexplore.ieee.org/xpl/RecentIssue.jsp?punumber=7433213	Nuclear and Plasma Science Society	https://journals.ieeeauthorcenter.ieee.org/submit-your-article-for-peer-review/the-ieee-article-submission-process/	0	0	0	0	0	0	0	0	0	0
144	Radiology-Cardiothoracic Imaging	☑️	ZJY	2023-12-27	7	N. a.	Society	USA	6	Y	Hybird	https://pubs.rsna.org/journal/cardiothoracic	Radiological Society of North America	https://pubs.rsna.org/page/cardiothoracic/author-instructions	1	1	1	0	1	1	0	1	1	0
145	Journal of Ultrasound	☑️	ZJY	2023-12-26	2	N. a.	Springer	Netherlands	4	Y	Hybird	https://link.springer.com/journal/40477	Italian Society for Ultrasound in Medicine and Biology	https://link.springer.com/journal/40477/submission-guidelines	0	0	0	0	0	0	0	0	0	0
146	Reports of Practical Oncology and Radiotherapy	☑️	ZJY	2023-12-27	1.2	N. a.	Via Medica	Poland	6	N	Hybird	https://journals.viamedica.pl/rpor/index	Polish Society of Radiation Oncology	https://journals.viamedica.pl/rpor/about	0	0	0	0	0	0	0	0	0	0
147	Current Problems in Diagnostic Radiology	☑️	ZJY	2023-12-26	1.4	N. a.	Elsevier	USA	6	Y	Hybird	https://www.sciencedirect.com/journal/current-problems-in-diagnostic-radiology	None	https://www.sciencedirect.com/journal/current-problems-in-diagnostic-radiology/publish/guide-for-authors	1	1	1	1	1	1	0	1	1	0
148	Indian Journal of Radiology and Imaging	☑️	ZJY	2023-12-27	0.6	N. a.	Thieme	India	4	Y	Open	https://www.thiemechina.com/Index/show/catid/124/id/1219.html	Indian Radiological Association	https://web.thieme.com/media/ita/IJRI_Author_Instructions.pdf	0	0	0	0	0	0	0	0	0	0
149	Egyptian Journal of Radiology and Nuclear Medicine	☑️	ZJY	2023-12-26	1	N. a.	Springer	Egypt	1	Y	Open	https://ejrnm.springeropen.com	Egyptian Society of Radiology and Nuclear Medicine	https://ejrnm.springeropen.com/submission-guidelines	1	1	0	0	1	0	0	0	0	0
150	Polish Journal of Radiology	☑️	ZJY	2023-12-27	1.2	N. a.	Int Scientific	Poland	4	Y	Open	https://www.polradiol.com/Journal/Polish_Journal_of_Radiology-126/	Polish Medical Society of Radiology	https://www.polradiol.com/Journal/Polish_Journal_of_Radiology-126/For-authors	0	0	0	0	0	0	0	0	0	0
151	Journal of Nuclear Medicine Technology	☑️	ZJY	2023-12-27	1.3	N. a.	Society	USA	4	Y	Hybird	https://tech.snmjournals.org	Society of Nuclear Medicine and Molecular Imaging	https://tech.snmjournals.org/authors	0	0	0	0	0	0	0	0	0	0
152	Techniques in Vascular and Interventional Radiology	☑️	ZJY	2023-12-26	1.7	N. a.	Elsevier	USA	4	Y	Hybird	https://www.techvir.com	None	https://www.techvir.com/content/authorinfo	0	0	0	0	0	0	0	0	0	0
153	European Radiology Experimental	☑️	ZJY	2023-12-26	3.8	N. a.	Springer	Australia	1	Y	Open	https://eurradiolexp.springeropen.com	European Society of Radiology	https://eurradiolexp.springeropen.com/submission-guidelines	1	1	1	1	1	1	1	0	1	0
154	Journal of Medical Imaging and Radiation Sciences	☑️	ZJY	2023-12-26	1.8	N. a.	Elsevier	USA	4	Y	Hybird	https://www.sciencedirect.com/journal/journal-of-medical-imaging-and-radiation-sciences	Canadian Association of Medical Radiation Technology	https://www.sciencedirect.com/journal/journal-of-medical-imaging-and-radiation-sciences/publish/guide-for-authors	1	1	1	1	1	1	0	1	1	0
155	Journal of Lasers in Medical Sciences	☑️	ZJY	2023-12-27	1.5	N. a.	Society	Iran	4	Y	Open	https://journals.sbmu.ac.ir/jlms	Shahid Beheshti University of Medical Sciences	https://journals.sbmu.ac.ir/jlms/about/submissions	0	0	0	0	0	0	0	0	0	0
156	Physics & Imaging in Radiation Oncology	☑️	ZJY	2023-12-26	3.7	N. a.	Elsevier	Netherlands	4	N	Open	https://www.sciencedirect.com/journal/physics-and-imaging-in-radiation-oncology/	European Society for Radiotherapy and Oncology	https://www.sciencedirect.com/journal/physics-and-imaging-in-radiation-oncology/publish/guide-for-authors	1	1	1	1	1	1	0	1	1	0
157	Nuclear Medicine and Molecular Imaging	☑️	ZJY	2023-12-26	1.3	N. a.	Springer	South Korea	4	Y	Hybird	https://link.springer.com/journal/13139	Korean Society of Nuclear Medicine	https://link.springer.com/journal/13139/submission-guidelines	0	0	0	0	0	0	0	0	0	0
158	PET Clinics	☑️	ZJY	2023-12-26	2.6	N. a.	Elsevier	USA	4	Y	Hybird	https://www.pet.theclinics.com	None	https://www.theclinics.com/authorinformation	1	1	1	1	1	1	0	1	1	0
159	American Journal of Nuclear Medicine and Molecular Imaging	☑️	ZJY	2023-12-27	2.5	N. a.	E-centry	USA	6	Y	Open	https://e-century.us/web/journal.php?journal=ajnmmi	None	https://e-century.us/web/journal_author_info.php?journal=ajnmmi	0	0	0	0	0	0	0	0	0	0
160	Journal of Medical Radiation Sciences	☑️	ZJY	2023-12-27	2.1	N. a.	Wiley	England	4	Y	Open	https://onlinelibrary.wiley.com/journal/20513909/	Australian Society of Medical Imaging and Radiation Therapy and New Zealand Institute of Medical Radiation Technology	https://onlinelibrary.wiley.com/page/journal/20513909/homepage/forauthors.html	0	0	0	0	0	0	0	0	0	0
161	Journal of Clinical Imaging Science	☑️	ZJY	2023-12-27	0.9	N. a.	Scientific Scholar LLC	USA	4	Y	Open	https://clinicalimagingscience.org	None	https://clinicalimagingscience.org/for-authors/	0	0	0	0	0	0	0	0	0	0
162	European Journal of Radiology Open	☑️	ZJY	2023-12-26	2	N. a.	Elsevier	Netherlands	1	Y	Open	https://www.sciencedirect.com/journal/european-journal-of-radiology-open	None	https://www.sciencedirect.com/journal/european-journal-of-radiology-open/publish/guide-for-authors	1	1	1	1	1	1	0	1	1	0
163	Radiological Physics and Technology	☑️	ZJY	2023-12-26	1.6	N. a.	Springer	Japan	4	Y	Hybird	https://link.springer.com/journal/12194	Japanese Society of Radiological Technology and Japan Society of Medical Physics	https://link.springer.com/journal/12194/submission-guidelines	0	0	0	0	0	0	0	0	0	0
164	Journal of Medical Physics	☑️	ZJY	2023-12-27	0.9	N. a.	Lippincott Williams & Wilkins	India	4	Y	Open	https://journals.lww.com/jomp/pages/default.aspx	Association of Medical Physicists of India	https://journals.lww.com/JOMP/pages/informationforauthors.aspx	0	0	0	0	0	0	0	0	0	0
165	Journal of Radiology Case Reports	☑️	ZJY	2023-12-27	1	N. a.	EDURAD	USA	12	Y	Open	https://www.radiologycases.com/index.php/radiologycases	None	https://radiologycases.com/index.php/radiologycases/author-guidelines	0	0	0	0	0	0	0	0	0	0
166	EJNMMI Radiopharmacy and Chemistry	☑️	ZJY	2023-12-26	4.6	N. a.	Springer	Germany	1	N	Open	https://ejnmmipharmchem.springeropen.com	European Association of Nuclear Medicine	https://ejnmmipharmchem.springeropen.com/submission-guidelines	1	1	0	0	1	0	0	0	0	0
167	JOURNAL OF DIAGNOSTIC MEDICAL SONOGRAPHY	☑️	ZJY	2023-12-27	0.3	N. a.	SAGE	USA	6	Y	Hybird	https://journals.sagepub.com/home/jdm	Society of Diagnostic Medical Sonography	https://journals.sagepub.com/author-instructions/JDM	1	1	1	1	1	1	0	1	1	1
168	3D Printing in Medicine	☑️	ZJY	2023-12-26	3.7	N. a.	BMC	England	1	Y	Open	https://threedmedprint.biomedcentral.com	None	https://threedmedprint.biomedcentral.com/submission-guidelines	1	1	0	0	1	0	0	0	0	0
169	Radiologic Technology	☑️	ZJY	2023-12-27	0.8	N. a.	Society	USA	6	Y	Hybird	http://www.radiologictechnology.org	American Society of Radiologic Technologists	https://www.asrt.org/main/news-publications/publications/authorguide	0	0	0	0	0	0	0	0	0	0
170	Ultrasound	☑️	ZJY	2023-12-27	0.8	N. a.	SAGE	England	4	Y	Hybird	https://journals.sagepub.com/home/ultb	British Medical Ultrasound Society	https://journals.sagepub.com/author-instructions/ULT	1	1	1	1	1	1	0	1	1	1
171	Journal of Ultrasonography	☑️	ZJY	2023-12-27	1.1	N. a.	SCIENDO	Poland	4	Y	Open	http://www.jultrason.pl/#	Polish Ultrasound Society	http://www.jultrason.pl/index.php/instructions-for-authors	0	0	0	0	0	0	0	0	0	0
172	RADIOLOGIA	☑️	ZJY	2023-12-26	1.3	N. a.	Elsevier	Spain	6	Y	Hybird	https://www.sciencedirect.com/journal/radiologia	Spanish Society of Medical Imaging	https://www.sciencedirect.com/journal/radiologia/publish/guide-for-authors	0	0	0	0	0	0	0	0	0	0
173	Ultrasound Journal	☑️	ZJY	2023-12-26	3.4	N. a.	Springer	England	1	Y	Open	https://theultrasoundjournal.springeropen.com	World Interactive Network Focused on Critical UltraSound (WINFOCUS)	https://theultrasoundjournal.springeropen.com/submission-guidelines	1	1	0	0	1	0	0	0	0	0
174	Acta Radiologica Open	☑️	ZJY	2023-12-27	1.1	N. a.	SAGE	Norway	1	Y	Open	https://journals.sagepub.com/home/ARR	Societies of medical radiology in Denmark, Finland, Iceland, Norway and Sweden	https://journals.sagepub.com/author-instructions/ARR	1	1	1	1	1	1	0	1	1	1
175	Journal of Medical Ultrasound	☑️	ZJY	2023-12-27	1.1	N. a.	Lippincott Williams & Wilkins	Taiwan	4	Y	Open	https://journals.lww.com/jmut/pages/default.aspx	Chinese Taipei Society of Ultrasound in Medicine Asian Federation of Societies for Ultrasound in Medicine and Biology	https://journals.lww.com/JMUT/Pages/informationforauthors.aspx	0	0	0	0	0	0	0	0	0	0
176	Indian Journal of Nuclear Medicine	☑️	ZJY	2023-12-27	0.5	N. a.	Lippincott Williams & Wilkins	India	4	Y	Open	https://journals.lww.com/ijnm/pages/default.aspx	Society of Nuclear Medicine, India	https://journals.lww.com/IJNM/pages/informationforauthors.aspx	0	0	0	0	0	0	0	0	0	0
177	Journal of Breast Imaging	☑️	ZJY	2023-12-27	1.5	N. a.	Oxford	USA	6	N	Hybird	https://academic.oup.com/jbi	Society of Breast Imaging	https://academic.oup.com/jbi/pages/General_Instructions	0	0	0	0	0	0	0	0	0	0
178	International Journal of Particle Therapy	☑️	ZJY	2023-12-27	1.7	N. a.	Society	USA	4	N	Open	https://meridian.allenpress.com/theijpt	Particle Therapy Co-Operative Group	https://meridian.allenpress.com/theijpt/pages/authors	0	0	0	0	0	0	0	0	0	0
179	BJR Case Reports	☑️	ZJY	2023-12-27	0.6	N. a.	Society	England	4	Y	Open	https://www.birpublications.org/journal/bjrcr	British Institute of Radiology	https://www.birpublications.org/page/ifa/bjrcr	0	0	0	0	0	0	0	0	0	0
180	World Journal of Nuclear Medicine	☑️	ZJY	2023-12-27	0.6	N. a.	Thieme	Singapore	4	Y	Open	http://www.thiemechina.com/Index/show/catid/124/id/1423.html	World Association of Radiopharmaceutical and Molecular Therapy	https://lp.thieme.de/open-access-files/272/author_instructions.pdf	0	0	0	0	0	0	0	0	0	0
181	Radiology-Imaging Cancer	☑️	ZJY	2023-12-27	4.4	N. a.	Society	USA	6	N	Hybird	https://pubs.rsna.org/journal/imaging-cancer	Radiological Society of North America	https://pubs.rsna.org/page/imaging-cancer/author-instructions	1	1	1	0	1	1	0	1	1	0
182	Radiology Research and Practice	☑️	ZJY	2023-12-27	2.7	N. a.	Hindawi	USA	1	Y	Open	https://www.hindawi.com/journals/rrp/	None	https://www.hindawi.com/journals/rrp/guidelines/	0	0	0	0	0	0	0	0	0	0
183	CVIR Endovascular	☑️	ZJY	2023-12-26	1.2	N. a.	Springer	Austria	1	N	Open	https://cvirendovasc.springeropen.com	Cardiovascular and Interventional Radiology Society of Europe	https://cvirendovasc.springeropen.com/submission-guidelines	1	1	0	0	1	0	0	0	0	0
184	Current Cardiovascular Imaging Reports	☑️	ZJY	2023-12-26	0.9	N. a.	Springer	USA	12	Y	Hybird	https://link.springer.com/journal/12410	None	https://link.springer.com/journal/12410/submission-guidelines	0	0	0	0	0	0	0	0	0	0
185	Current Radiology Reports	☑️	ZJY	2023-12-26	0.7	N. a.	Springer	USA	12	Y	Hybird	https://link.springer.com/journal/40134	None	https://link.springer.com/journal/40134/submission-guidelines	0	0	0	0	0	0	0	0	0	0
186	Journal of Radiotherapy in Practice	☑️	ZJY	2023-12-27	0.4	N. a.	Cambridge	England	4	Y	Open	https://www.cambridge.org/core/journals/journal-of-radiotherapy-in-practice	None	https://www.cambridge.org/core/journals/journal-of-radiotherapy-in-practice/information/author-instructions	0	0	0	0	0	0	0	0	0	0
187	NUCLEAR MEDICINE REVIEW	☑️	ZJY	2023-12-27	0.9	N. a.	Via Medica	Poland	2	Y	Open	https://journals.viamedica.pl/nuclear_medicine_review/index	None	https://journals.viamedica.pl/nuclear_medicine_review/about/submissions#authorGuidelines	0	0	0	0	0	0	0	0	0	0
188	Molecular Imaging and Radionuclide Therapy	☑️	ZJY	2023-12-27	0.9	N. a.	GALENOS	Turkey	3	Y	Open	https://mirt.tsnmjournals.org	Turkish Society of Nuclear Medicine	https://mirt.tsnmjournals.org/instrustions-to-authors	0	0	0	0	0	0	0	0	0	0
189	Ultrasound International Open	☑️	ZJY	2023-12-27	3.2	N. a.	Thieme	Germany	4	Y	Open	https://www.thiemechina.com/Index/show/catid/124/id/364.html	None	https://web.thieme.com/media/ita/UIO_InstructionsforAuthors.pdf	0	0	0	0	0	0	0	0	0	0
190	SA Journal of Radiology	☑️	ZJY	2023-12-27	0.9	N. a.	AOSIS	South Africa	2	Y	Open	https://sajr.org.za/index.php/sajr	Radiological Society of South Africa and the Professional Association of Radiologists in South Africa and Namibia	https://sajr.org.za/index.php/sajr/pages/view/submission-guidelines#part_1	0	0	0	0	0	0	0	0	0	0
191	European Journal of Hybrid Imaging	☑️	ZJY	2023-12-26	1.7	N. a.	Springer	Germany	1	Y	Open	https://ejhi.springeropen.com	European Association of Nuclear Medicine	https://ejhi.springeropen.com/submission-guidelines	1	1	0	0	1	0	0	0	0	0
192	Journal of Visual Communication in Medicine	☑️	ZJY	2023-12-27	1.4	N. a.	Taylor & Francis	England	4	Y	Open	https://www.tandfonline.com/journals/ijau20	None	https://www.tandfonline.com/action/authorSubmission	0	0	0	0	0	0	0	0	0	0
193	Applied Radiology	☑️	ZJY	2023-12-27	0.3	N. a.	Anderson	USA	6	Y	Open	http://appliedradiology.com	None	http://appliedradiology.com/Author-Guidelines	0	0	0	0	0	0	0	0	0	0
194	Forensic Imaging	☑️	ZJY	2023-12-26	1.1	N. a.	Elsevier	Netherlands	4	Y	Hybird	https://www.sciencedirect.com/journal/forensic-imaging	International Society of Radiology and Imaging (ISFRI) and International Association of Forensic Radiographers (IAFR)	https://www.sciencedirect.com/journal/forensic-imaging/publish/guide-for-authors	1	1	1	1	1	1	0	1	1	0
195	Journal of Radiation Protection and Research	☑️	ZJY	2023-12-27	0.5	N. a.	Society	South Korea	4	N	Open	https://www.jrpr.org	Korean Association for Radiation Protection, Japan Health Physics Society, and Australasian Radiation Protection Society	https://www.jrpr.org/authors/authors.php	0	0	0	0	0	0	0	0	0	0
196	Polish Journal of Medical Physics and Engineering	Not avaliable	N/a	N/a	0.4	N. a.	N/a	N/a	N/a	N/a	N/a	N/a	N/a	N/a	N/a	N/a	N/a	N/a	N/a	N/a	N/a	N/a	N/a	N/a
197	Iranian Journal of Nuclear Medicine	Not avaliable	N/a	N/a	0.3	N. a.	N/a	N/a	N/a	N/a	N/a	N/a	N/a	N/a	N/a	N/a	N/a	N/a	N/a	N/a	N/a	N/a	N/a	N/a
198	Sonography	☑️	ZJY	2023-12-27	0.4	N. a.	Wiley	Australia	4	Y	Hybird	https://onlinelibrary.wiley.com/journal/20546750	Australasian Sonographers Association	https://onlinelibrary.wiley.com/page/journal/20546750/homepage/forauthors.html	1	1	0	0	1	1	0	0	1	0
199	Hong Kong Journal of Radiology	☑️	ZJY	2023-12-27	0.2	N. a.	Society	Hong Kong	4	Y	Open	https://www.hkjr.org/page/home-page	Hong Kong College of Radiologists	https://www.hkjr.org/page/information-authors	0	0	0	0	0	0	0	0	0	0
200	West African Journal of Radiology	☑️	ZJY	2023-12-27	<0.1	N. a.	Lippincott Williams & Wilkins	Nigeria	2	Y	Open	https://journals.lww.com/wajr/pages/default.aspx	Association of Radiologists of West Africa	https://journals.lww.com/wajr/Pages/informationforauthors.aspx	0	0	0	0	0	0	0	0	0	0
201	Imagerie de la Femme	French	N/a	N/a	0.1	N. a.	N/a	N/a	N/a	N/a	N/a	N/a	N/a	N/a	N/a	N/a	N/a	N/a	N/a	N/a	N/a	N/a	N/a	N/a
202	Contemporary Diagnostic Radiology	☑️	ZJY	2023-12-27	0.1	N. a.	Lippincott Williams & Wilkins	USA	26	Y	Hybird	https://journals.lww.com/cdronline/pages/default.aspx	None	https://journals.lww.com/cdronline/Pages/informationforauthors.aspx	0	0	0	0	0	0	0	0	0	0
203	Imagen Diagnostica	Spanish	N/a	N/a	<0.1	N. a.	N/a	N/a	N/a	N/a	N/a	N/a	N/a	N/a	N/a	N/a	N/a	N/a	N/a	N/a	N/a	N/a	N/a	N/a

## Sheet: R_2
No	Journal name	Inclusion	R_2	Date	2022 JIF	JIF Quartile	Publisher	Region	Publication frequency	Only in Radiology	Publication model	Homepage	Offical Journal	Submission Guideline	Present	Author	Reviewer	Editor	1.Use	2.Tool	3.Section	4.Role	5.Verification	6.Influence
1	RADIOLOGY	☑️	XY	2023-12-29	19.7	Q1	Society	USA	12	Y	Hybird	https://pubs.rsna.org/journal/radiology	Radiological Society of North America	https://pubs.rsna.org/page/radiology/author-instructions	1	1	1	0	1	1	0	1	1	0
2	JACC-Cardiovascular Imaging	☑️	XY	2023-12-29	14	Q1	Elsevier	USA	12	N	Hybird	https://www.jacc.org/journal/imaging	American College of Cardiology	https://www.jacc.org/pb-assets/documents/author-instructions-jacc-imaging-1688567245837.pdf	1	1	0	0	1	0	0	1	0	0
3	MEDICAL IMAGE ANALYSIS	☑️	XY	2023-12-29	10.9	Q1	Elsevier	Netherlands	8	N	Hybird	https://www.sciencedirect.com/journal/medical-image-analysis/	The Medical Image Computing and Computer Assisted Intervention Society	https://www.elsevier.com/journals/medical-image-analysis/1361-8415/guide-for-authors	1	1	0	1	1	1	0	1	0	0
4	CLINICAL NUCLEAR MEDICINE	☑️	XY	2023-12-29	10.6	Q1	Lippincott Williams & Wilkins	USA	12	Y	Hybird	https://journals.lww.com/nuclearmed/pages/default.aspx	American College of Nuclear Medicine	https://edmgr.ovid.com/cnm/accounts/ifauth.htm	0	0	0	0	0	0	0	0	0	0
5	IEEE TRANSACTIONS ON MEDICAL IMAGING	☑️	XY	2023-12-29	10.6	Q1	Society	USA	12	N	Hybird	https://www.embs.org/tmi/	IEEE Engineering in Medicine and Biology Society	https://ieeetmi.org/authors-instructions	0	0	0	0	0	0	0	0	0	0
6	JOURNAL OF NUCLEAR MEDICINE	☑️	XY	2023-12-29	9.3	Q1	Society	USA	12	Y	Hybird	https://jnm.snmjournals.org	Society of Nuclear Medicine and Molecular Imaging	https://jnm.snmjournals.org/sites/default/files/additional-assets/JNMInfoforAuthors_11082022.pdf	0	0	0	0	0	0	0	0	0	0
7	EUROPEAN JOURNAL OF NUCLEAR MEDICINE AND MOLECULAR IMAGING	☑️	XY	2023-12-29	9.1	Q1	Springer	Germany	12	Y	Hybird	https://www.springer.com/journal/259	European Association of Nuclear Medicine	https://www.springer.com/journal/259/submission-guidelines	0	0	0	0	0	0	0	0	0	0
8	Radiologia Medica	☑️	XY	2023-12-29	8.9	Q1	Springer	Italy	12	Y	Hybird	https://www.springer.com/journal/11547	Italian Society of Medical and Interventional Radiology	https://www.springer.com/journal/11547/submission-guidelines	0	0	0	0	0	0	0	0	0	0
9	Photoacoustics	☑️	XY	2023-12-29	7.9	Q1	Elsevier	Netherlands	4	N	Open	https://www.sciencedirect.com/journal/photoacoustics	None	https://www.elsevier.com/journals/photoacoustics/2213-5979/guide-for-authors	1	1	0	1	1	1	0	1	0	0
10	Circulation-Cardiovascular Imaging	☑️	XY	2023-12-29	7.5	Q1	Lippincott Williams & Wilkins	USA	12	N	Hybird	https://www.ahajournals.org/journal/circimaging	American Heart Association	https://www.ahajournals.org/circimaging/author-instructions	0	0	0	0	0	0	0	0	0	0
11	ULTRASOUND IN OBSTETRICS & GYNECOLOGY	☑️	XY	2023-12-29	7.1	Q1	Wiley	USA	12	N	Hybird	https://obgyn.onlinelibrary.wiley.com/journal/14690705/	International Society of Ultrasound in Obstetrics and Gynecology	https://obgyn.onlinelibrary.wiley.com/hub/journal/14690705/about/author-guidelines	0	0	0	0	0	0	0	0	0	0
12	INTERNATIONAL JOURNAL OF RADIATION ONCOLOGY BIOLOGY PHYSICS	☑️	XY	2023-12-29	7	Q1	Elsevier	USA	15	N	Hybird	https://www.sciencedirect.com/journal/international-journal-of-radiation-oncology-biology-physics	American Society for Radiation Oncology	https://www.astro.org/News-and-Publications/Journals/Author-Instructions	1	1	0	1	1	1	0	1	0	0
13	INVESTIGATIVE RADIOLOGY	☑️	XY	2023-12-29	6.7	Q1	Lippincott Williams & Wilkins	USA	12	Y	Hybird	https://journals.lww.com/investigativeradiology/pages/default.aspx	None	https://edmgr.ovid.com/ir/accounts/ifauth.htm	0	0	0	0	0	0	0	0	0	0
14	JOURNAL OF CARDIOVASCULAR MAGNETIC RESONANCE	☑️	XY	2023-12-29	6.4	Q1	BMC	USA	1	N	Open	https://jcmr-online.biomedcentral.com	Society for Cardiovascular Magnetic Resonance.	https://jcmr-online.biomedcentral.com/submission-guidelines	0	0	0	0	0	0	0	0	0	0
15	European Heart Journal-Cardiovascular Imaging	☑️	XY	2023-12-29	6.2	Q1	Oxford	England	12	N	Hybird	https://academic.oup.com/ehjcimaging	European Society of Cardiology	https://academic.oup.com/ehjcimaging/pages/General_Instructions	0	0	0	0	0	0	0	0	0	0
16	EUROPEAN RADIOLOGY	☑️	XY	2023-12-29	5.9	Q1	Springer	Germany	12	Y	Hybird	https://www.springer.com/journal/330	European Society of Radiology	https://www.european-radiology.org/for-authors/submission-guidelines/	0	0	0	0	0	0	0	0	0	0
17	COMPUTERIZED MEDICAL IMAGING AND GRAPHICS	☑️	XY	2023-12-29	5.7	Q1	Elsevier	USA	8	N	Hybird	https://www.sciencedirect.com/journal/computerized-medical-imaging-and-graphics/	None	https://www.elsevier.com/journals/computerized-medical-imaging-and-graphics/0895-6111/guide-for-authors	1	1	0	1	1	1	0	1	0	0
18	NEUROIMAGE	☑️	XY	2023-12-29	5.7	Q1	Elsevier	USA	20	N	Open	https://www.sciencedirect.com/journal/neuroimage	None	https://www.elsevier.com/journals/neuroimage/1053-8119/guide-for-authors	1	1	0	1	1	1	0	1	0	0
19	RADIOTHERAPY AND ONCOLOGY	☑️	XY	2023-12-29	5.7	Q1	Elsevier	Netherlands	12	N	Hybird	https://www.thegreenjournal.com	European Society for Radiotherapy & Oncology	https://www.thegreenjournal.com/content/authorinfo	1	1	0	1	1	1	0	1	0	0
20	Diagnostic and Interventional Imaging	☑️	XY	2023-12-29	5.5	Q1	Elsevier	France	12	Y	Hybird	https://www.sciencedirect.com/journal/diagnostic-and-interventional-imaging/	Société Française de Radiologie	https://www.elsevier.com/journals/diagnostic-and-interventional-imaging/2211-5684/guide-for-authors	1	1	0	1	1	1	0	1	0	0
21	RADIOGRAPHICS	☑️	XY	2023-12-29	5.5	Q1	Society	USA	7	Y	Hybird	https://pubs.rsna.org/journal/radiographics	Radiological Society of North America	https://pubs.rsna.org/page/radiographics/rgauthor_instructions	1	1	1	0	1	1	0	1	1	0
22	Journal of Cardiovascular Computed Tomography	☑️	XY	2023-12-29	5.4	Q1	Elsevier	USA	6	N	Hybird	https://www.journalofcardiovascularct.com	Society of Cardiovascular CT	https://www.journalofcardiovascularct.com/content/authorinfo	1	1	0	1	1	1	0	1	0	0
23	AMERICAN JOURNAL OF ROENTGENOLOGY	☑️	XY	2023-12-29	5	Q1	Society	USA	12	Y	Open	https://ajronline.org	American Roentgen Ray Society	https://ajronline.org/authorguidelines	1	1	0	0	1	1	0	1	0	0
24	CANCER IMAGING	☑️	XY	2023-12-29	4.9	Q1	BMC	England	1	N	Open	https://cancerimagingjournal.biomedcentral.com	International Cancer Imaging	https://cancerimagingjournal.biomedcentral.com/submission-guidelines	0	0	0	0	0	0	0	0	0	0
25	SEMINARS IN NUCLEAR MEDICINE	☑️	XY	2023-12-29	4.9	Q1	Elsevier	USA	6	Y	Open	https://www.sciencedirect.com/journal/seminars-in-nuclear-medicine	None	https://www.sciencedirect.com/journal/seminars-in-nuclear-medicine/publish/guide-for-authors	0	0	0	0	0	0	0	0	0	0
26	ACADEMIC RADIOLOGY	☑️	XY	2023-12-29	4.8	Q1	Elsevier	USA	12	Y	Hybird	https://www.sciencedirect.com/journal/academic-radiology	Association of University Radiologists	https://www.elsevier.com/journals/academic-radiology/1076-6332/guide-for-authors	1	1	0	1	1	1	0	1	0	0
27	HUMAN BRAIN MAPPING	☑️	XY	2023-12-29	4.8	Q1	Wiley	USA	12	N	Open	https://onlinelibrary.wiley.com/journal/10970193	None	https://onlinelibrary.wiley.com/page/journal/10970193/homepage/forauthors.html	0	0	0	0	0	0	0	0	0	0
28	KOREAN JOURNAL OF RADIOLOGY	☑️	XY	2023-12-29	4.8	Q1	Society	South Korea	12	Y	Open	https://www.kjronline.org	Korean Society of Radiology	https://www.kjronline.org/index.php?body=Instruction	0	0	0	0	0	0	0	0	0	0
29	Insights into Imaging	☑️	XY	2023-12-29	4.7	Q1	Springer	Germany	1	Y	Open	https://insightsimaging.springeropen.com	European Society of Radiology	https://insightsimaging.springeropen.com/submission-guidelines/preparing-your-manuscript	0	0	0	0	0	0	0	0	0	0
30	Journal of the American College of Radiology	☑️	XY	2023-12-29	4.5	Q1	Elsevier	USA	12	Y	Hybird	https://www.jacr.org	American College of Radiology	https://www.jacr.org/content/authorinfo	1	1	0	0	1	1	0	1	0	0
31	JOURNAL OF DIGITAL IMAGING	☑️	XY	2023-12-29	4.4	Q1	Springer	USA	6	Y	Hybird	https://www.springer.com/journal/10278	Society for Imaging Informatics in Medicine	https://www.springer.com/journal/10278/submission-guidelines	0	0	0	0	0	0	0	0	0	0
32	JOURNAL OF MAGNETIC RESONANCE IMAGING	☑️	XY	2023-12-29	4.4	Q1	Wiley	USA	12	Y	Hybird	https://onlinelibrary.wiley.com/journal/15222586?journalRedirectCheck=true	International Society for Magnetic Resonance in Medicine:	https://onlinelibrary.wiley.com/page/journal/15222586/homepage/forauthors.html	0	0	0	0	0	0	0	0	0	0
33	Physical and Engineering Sciences in Medicine	☑️	XY	2023-12-29	4.4	Q1	Springer	Netherlands	4	N	Hybird	https://www.springer.com/journal/13246	Australasian College of Physical Scientists and Engineers in Medicine	https://www.springer.com/journal/13246/submission-guidelines	0	0	0	0	0	0	0	0	0	0
34	ULTRASONICS	☑️	XY	2023-12-29	4.2	Q2	Elsevier	Netherlands	9	N	Hybird	https://www.sciencedirect.com/journal/ultrasonics	None	https://www.elsevier.com/journals/ultrasonics/0041-624X/guide-for-authors	1	1	0	1	1	1	0	1	0	0
35	EJNMMI Physics	☑️	XY	2023-12-29	4	Q2	Springer	Germany	1	Y	Open	https://ejnmmiphys.springeropen.com	European Association of Nuclear Medicine	https://ejnmmiphys.springeropen.com/submission-guidelines	0	0	0	0	0	0	0	0	0	0
36	MEDICAL PHYSICS	☑️	XY	2023-12-29	3.8	Q2	Wiley	USA	12	Y	Hybird	https://www.medphys.org	American Association of Physicists in Medicine	https://aapm.onlinelibrary.wiley.com/hub/journal/24734209/about/author-guidelines	1	1	0	0	1	0	1	0	0	0
37	Radiation Oncology	☑️	XY	2023-12-29	3.6	Q2	BMC	England	1	N	Open	https://ro-journal.biomedcentral.com	None	https://ro-journal.biomedcentral.com/submission-guidelines	0	0	0	0	0	0	0	0	0	0
38	AMERICAN JOURNAL OF NEURORADIOLOGY	☑️	XY	2023-12-29	3.5	Q2	Society	USA	12	N	Hybird	https://www.ajnr.org	American Society of Neuroradiology	https://www.ajnr.org/page/content/Information-for-Authors	0	0	0	0	0	0	0	0	0	0
39	JOURNAL OF BIOMEDICAL OPTICS	☑️	XY	2023-12-29	3.5	Q2	Society	USA	12	N	Open	https://www.spiedigitallibrary.org/journals/journal-of-biomedical-optics?SSO=1	Society of Photo-Optical Instrumentation Engineers	https://www.spiedigitallibrary.org/journals/journal-of-biomedical-optics/author-guidelines#navBarAnchor	1	1	0	0	1	0	0	0	0	0
40	JOURNAL OF NEURORADIOLOGY	☑️	XY	2023-12-29	3.5	Q2	Elsevier	France	5	N	Hybird	https://www.sciencedirect.com/journal/journal-of-neuroradiology	French Society of Neuroradiology	https://www.elsevier.com/journals/journal-of-neuroradiology/0150-9861/guide-for-authors	1	1	0	1	1	1	0	1	0	0
41	PHYSICS IN MEDICINE AND BIOLOGY	☑️	XY	2023-12-29	3.5	Q2	IOP	England	24	N	Hybird	https://iopscience.iop.org/journal/0031-9155	Institute of Physics and Engineering in Medicine	https://publishingsupport.iopscience.iop.org/journals/physics-in-medicine-biology/	0	0	0	0	0	0	0	0	0	0
42	SEMINARS IN RADIATION ONCOLOGY	Not avaliable document	XY	2023-12-29	3.5	Q2	Elsevier	USA	4	N	Hybird	https://www.sciencedirect.com/journal/seminars-in-radiation-oncology	None	https://www.sciencedirect.com/journal/seminars-in-radiation-oncology/publish/guide-for-authors	N/a	N/a	N/a	N/a	N/a	N/a	N/a	N/a	N/a	N/a
43	Biomedical Optics Express	☑️	XY	2023-12-29	3.4	Q2	Optica Publishing Group	USA	12	N	Open	https://opg.optica.org/boe/home.cfm	None	https://opg.optica.org/boe/author/author.cfm	0	0	0	0	0	0	0	0	0	0
44	CANCER BIOTHERAPY AND RADIOPHARMACEUTICALS	☑️	XY	2023-12-29	3.4	Q2	Mary Ann Libert	USA	10	N	Hybird	https://home.liebertpub.com/publications/cancer-biotherapy-and-radiopharmaceuticals/8/	None	https://home.liebertpub.com/publications/cancer-biotherapy-and-radiopharmaceuticals/8/for-authors#policies	0	0	0	0	0	0	0	0	0	0
45	Physica Medica-European Journal of Medical Physics	☑️	XY	2023-12-29	3.4	Q2	Elsevier	Italy	8	Y	Hybird	https://www.physicamedica.com	International Organization for Medical Physics	https://www.physicamedica.com/content/authorinfo	1	1	0	1	1	1	0	1	0	0
46	RADIATION RESEARCH	☑️	XY	2023-12-29	3.4	Q2	Society	USA	12	N	Hybird	https://meridian.allenpress.com/radiation-research	Radiation Research Society	https://meridian.allenpress.com/DocumentLibrary/RADE/RARE_Info_for_Authors_5-30-2018.pdf	0	0	0	0	0	0	0	0	0	0
47	ULTRASCHALL IN DER MEDIZIN	German	N/a	N/a	3.4	Q2	N/a	N/a	N/a	N/a	N/a	N/a	N/a	N/a	N/a	N/a	N/a	N/a	N/a	N/a	N/a	N/a	N/a	N/a
48	DENTOMAXILLOFACIAL RADIOLOGY	☑️	XY	2023-12-29	3.3	Q2	Society	England	8	N	Hybird	https://www.birpublications.org/journal/dmfr	British Institute of Radiology	https://www.birpublications.org/page/ifa/dmfr	0	0	0	0	0	0	0	0	0	0
49	EUROPEAN JOURNAL OF RADIOLOGY	☑️	XY	2023-12-29	3.3	Q2	Elsevier	Ireland	12	Y	Hybird	https://www.sciencedirect.com/journal/european-journal-of-radiology	None	https://www.elsevier.com/journals/european-journal-of-radiology/0720-048X/guide-for-authors	1	1	0	1	1	1	0	1	0	0
50	JOURNAL OF THORACIC IMAGING	☑️	XY	2023-12-29	3.3	Q2	Lippincott Williams & Wilkins	USA	6	Y	Hybird	https://journals.lww.com/thoracicimaging/pages/default.aspx	Society of Thoracic Radiology	https://edmgr.ovid.com/jti/accounts/ifauth.htm	0	0	0	0	0	0	0	0	0	0
51	MAGNETIC RESONANCE IN MEDICINE	☑️	XY	2023-12-29	3.3	Q2	Wiley	USA	12	Y	Hybird	https://onlinelibrary.wiley.com/journal/15222594	International Society for Magnetic Resonance in Medicine:	https://onlinelibrary.wiley.com/pb-assets/assets/15222594/authorguidelinesdec22-1671206311.pdf	0	0	0	0	0	0	0	0	0	0
52	Practical Radiation Oncology	☑️	XY	2023-12-29	3.3	Q2	Elsevier	USA	6	N	Hybird	https://www.practicalradonc.org	American Society for Radiation Oncology	https://www.astro.org/News-and-Publications/Journals/Author-Instructions	1	1	0	1	1	1	0	1	0	0
53	EJNMMI Research	☑️	XY	2023-12-29	3.2	Q2	Springer	Germany	1	Y	Open	https://ejnmmires.springeropen.com	American College of Nuclear Medicine	https://ejnmmires.springeropen.com/submission-guidelines	0	0	0	0	0	0	0	0	0	0
54	CANADIAN ASSOCIATION OF RADIOLOGISTS JOURNAL-JOURNAL DE L ASSOCIATION CANADIENNE DES RADIOLOGISTES	☑️	XY	2023-12-29	3.1	Q2	SAGE	Canada	1	Y	Hybird	https://journals.sagepub.com/home/caj	Canadian Association of Radiologists	https://journals.sagepub.com/author-instructions/CAJ	1	1	1	1	1	1	0	0	1	0
55	Clinical and Translational Radiation Oncology	☑️	XY	2023-12-29	3.1	Q2	Elsevier	Ireland	6	N	Open	https://www.sciencedirect.com/journal/clinical-and-translational-radiation-oncology?utm_medium=SRCH&dgcid=STMJ_1648021317_SC&utm_source=B&utm_campaign=STMJ_1648021317_SC	European Society for Radiotherapy & Oncology	https://www.elsevier.com/journals/clinical-and-translational-radiation-oncology/2405-6308/guide-for-authors	1	1	0	1	1	1	0	1	0	0
56	INTERNATIONAL JOURNAL OF HYPERTHERMIA	☑️	XY	2023-12-29	3.1	Q2	Taylor & Francis	England	8	N	Open	https://www.tandfonline.com/journals/ihyt20?utm_source=TFO&utm_medium=cms&utm_campaign=JRA25531	Society for Thermal Medicine	https://www.tandfonline.com/action/authorSubmission?show=instructions&journalCode=ihyt20	0	0	0	0	0	0	0	0	0	0
57	MOLECULAR IMAGING AND BIOLOGY	☑️	XY	2023-12-29	3.1	Q2	Springer	USA	6	Y	Hybird	https://www.springer.com/journal/11307	World Molecular Imaging Society	https://www.springer.com/journal/11307/submission-guidelines	0	0	0	0	0	0	0	0	0	0
58	NUCLEAR MEDICINE AND BIOLOGY	☑️	XY	2023-12-29	3.1	Q2	Elsevier	USA	8	Y	Hybird	https://www.sciencedirect.com/journal/nuclear-medicine-and-biology	Society of Radiopharmaceutical Sciences	https://www.elsevier.com/journals/nuclear-medicine-and-biology/0969-8051/guide-for-authors	1	1	0	1	1	1	0	1	0	0
59	STRAHLENTHERAPIE UND ONKOLOGIE	☑️	XY	2023-12-29	3.1	Q2	Springer	Germany	12	N	Hybird	https://www.springer.com/journal/66	German Society of Radiation Oncology	https://www.springer.com/journal/66/submission-guidelines	0	0	0	0	0	0	0	0	0	0
60	Ultrasonography	☑️	XY	2023-12-29	3.1	Q2	Society	South Korea	4	Y	Open	https://www.e-ultrasonography.org	Korean Society of Ultrasound Medicine	https://www.e-ultrasonography.org/authors/authors.php	0	0	0	0	0	0	0	0	0	0
61	International Journal of Computer Assisted Radiology and Surgery	☑️	XY	2023-12-29	3	Q2	Springer	Germany	6	N	Hybird	https://www.springer.com/journal/11548	International Foundation for Computer Assisted Radiology and Surgery	https://www.springer.com/journal/11548/submission-guidelines	0	0	0	0	0	0	0	0	0	0
62	Magnetic Resonance in Medical Sciences	☑️	XY	2023-12-29	3	Q2	Society	Japan	4	Y	Open	https://www.jstage.jst.go.jp/browse/mrms	Japanese Society of Magnetic Resonance	https://www.jsmrm.jp/modules/mrms/index.php?content_id=1	0	0	0	0	0	0	0	0	0	0
63	CARDIOVASCULAR AND INTERVENTIONAL RADIOLOGY	☑️	XY	2023-12-29	2.9	Q2	Springer	USA	12	N	Hybird	https://www.springer.com/journal/270	Cardiovascular and Interventional Radiological Society of Europe	https://www.springer.com/journal/270/submission-guidelines	0	0	0	0	0	0	0	0	0	0
64	JOURNAL OF VASCULAR AND INTERVENTIONAL RADIOLOGY	☑️	XY	2023-12-29	2.9	Q2	Elsevier	USA	12	N	Hybird	https://www.sciencedirect.com/journal/journal-of-vascular-and-interventional-radiology	Society of Interventional Radiology	https://www.elsevier.com/journals/journal-of-vascular-and-interventional-radiology/1051-0443/guide-for-authors	1	1	0	1	1	1	0	1	0	0
65	NMR IN BIOMEDICINE	☑️	XY	2023-12-29	2.9	Q2	Wiley	England	12	N	Hybird	https://analyticalsciencejournals.onlinelibrary.wiley.com/journal/10991492/?utm_medium=referral&utm_source=baidu_scholar&utm_campaign=RWA17109&utm_content=Global_Marketing_PS_NMR_in_Biomedicine	None	https://analyticalsciencejournals.onlinelibrary.wiley.com/hub/journal/10991492/homepage/forauthors.html	0	0	0	0	0	0	0	0	0	0
66	ULTRASOUND IN MEDICINE AND BIOLOGY	☑️	XY	2023-12-29	2.9	Q2	Elsevier	England	12	N	Hybird	https://www.sciencedirect.com/journal/ultrasound-in-medicine-and-biology	World Federation for Ultrasound in Medicine and Biology	https://www.elsevier.com/journals/ultrasound-in-medicine-and-biology/0301-5629/guide-for-authors	1	1	0	1	1	1	0	1	0	0
67	Clinical Neuroradiology	☑️	XY	2023-12-29	2.8	Q2	Springer	Germany	4	N	Hybird	https://www.springer.com/journal/62	German, Austrian, and Swiss Societies of Neuroradiology	https://www.springer.com/journal/62/submission-guidelines	0	0	0	0	0	0	0	0	0	0
68	Molecular Imaging	☑️	XY	2023-12-29	2.8	Q2	Hindawi	USA	1	N	Open	https://www.hindawi.com/journals/moi/	Society of Nuclear Medicine and Molecular Imaging	https://www.hindawi.com/journals/moi/guidelines/	0	0	0	0	0	0	0	0	0	0
69	NEURORADIOLOGY	☑️	XY	2023-12-29	2.8	Q2	Springer	Germany	6	N	Hybird	https://www.springer.com/journal/234/	European Society of Neuroradiology	https://www.springer.com/journal/234/submission-guidelines	0	0	0	0	0	0	0	0	0	0
70	Quantitative Imaging in Medicine and Surgery	☑️	XY	2023-12-29	2.8	Q2	AME	China	12	Y	Open	https://qims.amegroups.org	None	https://qims.amegroups.org/pages/view/guidelines-for-authors	0	0	0	0	0	0	0	0	0	0
71	BMC MEDICAL IMAGING	☑️	XY	2023-12-29	2.7	Q3	BMC	England	1	Y	Open	https://bmcmedimaging.biomedcentral.com	None	https://bmcmedimaging.biomedcentral.com/submission-guidelines	0	0	0	0	0	0	0	0	0	0
72	ANNALS OF NUCLEAR MEDICINE	☑️	XY	2023-12-29	2.6	Q3	Springer	Japan	10	Y	Hybird	https://www.springer.com/journal/12149/	Japanese Society of Nuclear Medicine	https://www.springer.com/journal/12149/submission-guidelines	0	0	0	0	0	0	0	0	0	0
73	BRITISH JOURNAL OF RADIOLOGY	☑️	XY	2023-12-29	2.6	Q3	Society	England	12	Y	Hybird	https://www.birpublications.org/journal/bjr	British Institute of Radiology	https://www.birpublications.org/page/ifa/bjr	0	0	0	0	0	0	0	0	0	0
74	CLINICAL RADIOLOGY	☑️	XY	2023-12-29	2.6	Q3	Elsevier	England	12	Y	Hybird	https://www.clinicalradiologyonline.net	The Royal College of Radiologists	https://www.clinicalradiologyonline.net/content/authorinfo	1	1	0	1	1	1	0	1	0	0
75	INTERNATIONAL JOURNAL OF RADIATION BIOLOGY	☑️	XY	2023-12-29	2.6	Q3	Taylor & Francis	England	12	N	Hybird	https://www.tandfonline.com/journals/irab20	None	https://www.tandfonline.com/action/authorSubmission?show=instructions&journalCode=irab20	0	0	0	0	0	0	0	0	0	0
76	Dose-Response	☑️	XY	2023-12-29	2.5	Q3	SAGE	USA	4	N	Open	https://journals.sagepub.com/home/dosb	International Dose-Response Society	https://journals.sagepub.com/author-instructions/DOS	1	1	1	1	1	1	0	0	1	0
77	Journal of Innovative Optical Health Sciences	☑️	XY	2023-12-29	2.5	Q3	World Scientific Publishing	China	6	N	Open	https://www.worldscientific.com/worldscinet/jiohs	None	https://www.worldscientific.com/page/jiohs/submission-guidelines	0	0	0	0	0	0	0	0	0	0
78	MAGNETIC RESONANCE IMAGING	☑️	XY	2023-12-29	2.5	Q3	Elsevier	USA	10	Y	Hybird	https://www.sciencedirect.com/journal/magnetic-resonance-imaging	None	https://www.elsevier.com/journals/magnetic-resonance-imaging/0730-725x/guide-for-authors	1	1	0	1	1	1	0	1	0	0
79	Abdominal Radiology	☑️	XY	2023-12-29	2.4	Q3	Springer	USA	12	Y	Hybird	https://www.springer.com/journal/261	Society of Abdominal Radiology	https://www.springer.com/journal/261/submission-guidelines	0	0	0	0	0	0	0	0	0	0
80	JOURNAL OF NEUROIMAGING	☑️	XY	2023-12-29	2.4	Q3	Wiley	USA	6	N	Hybird	https://onlinelibrary.wiley.com/journal/15526569	American Society of Neuroimaging	https://onlinelibrary.wiley.com/page/journal/15526569/homepage/forauthors.html	0	0	0	0	0	0	0	0	0	0
81	JOURNAL OF NUCLEAR CARDIOLOGY	☑️	XY	2023-12-29	2.4	Q3	Springer	USA	6	N	Hybird	https://www.springer.com/journal/12350	American Society of Nuclear Cardiology	https://www.springer.com/journal/12350/submission-guidelines	0	0	0	0	0	0	0	0	0	0
82	Radiology and Oncology	☑️	XY	2023-12-29	2.4	Q3	Walter de Gruyter	Slovenia	4	N	Open	https://www.radioloncol.com/index.php/ro	Association of Radiology and Oncology	https://www.radioloncol.com/index.php/ro/about/submissions#authorGuidelines	1	1	0	0	1	0	0	0	0	0
83	Current Radiopharmaceuticals	☑️	XY	2023-12-29	2.3	Q3	Bentham	Netherlands	4	N	Hybird	https://www.eurekaselect.com/journal/95	None	https://www.eurekaselect.com/journal/95/ifa	1	1	0	0	1	0	0	0	0	0
84	JOURNAL OF ULTRASOUND IN MEDICINE	☑️	XY	2023-12-29	2.3	Q3	Wiley	USA	12	N	Hybird	https://onlinelibrary.wiley.com/journal/15509613	American Institute of Ultrasound in Medicine	https://onlinelibrary.wiley.com/page/journal/15509613/homepage/guidelinesforauthors.html	0	0	0	0	0	0	0	0	0	0
85	MAGNETIC RESONANCE MATERIALS IN PHYSICS BIOLOGY AND MEDICINE	☑️	XY	2023-12-29	2.3	Q3	Springer	USA	6	Y	Hybird	https://www.springer.com/journal/10334	European Society for Magnetic Resonance in Medicine and Biology	https://www.springer.com/journal/10334/submission-guidelines	0	0	0	0	0	0	0	0	0	0
86	NEUROIMAGING CLINICS OF NORTH AMERICA	☑️	XY	2023-12-29	2.3	Q3	Elsevier	USA	4	N	Hybird	https://www.neuroimaging.theclinics.com	None	https://www.theclinics.com/authorinformation	1	1	0	1	1	1	0	1	0	0
87	PEDIATRIC RADIOLOGY	☑️	XY	2023-12-29	2.3	Q3	Springer	USA	13	N	Hybird	https://www.springer.com/journal/247	European Society of Paediatric Radiology	https://www.springer.com/journal/247/submission-guidelines	0	0	0	0	0	0	0	0	0	0
88	ULTRASONIC IMAGING	☑️	XY	2023-12-29	2.3	Q3	SAGE	USA	4	N	Hybird	https://journals.sagepub.com/home/uix	None	https://journals.sagepub.com/author-instructions/UIX	1	1	1	1	1	1	0	0	1	0
89	HEALTH PHYSICS	☑️	XY	2023-12-29	2.2	Q3	Lippincott Williams & Wilkins	USA	6	N	Hybird	https://journals.lww.com/health-physics/pages/default.aspx	Health Physics Society	https://journals.lww.com/health-physics/Pages/Information-for-Authors.aspx	0	0	0	0	0	0	0	0	0	0
90	Clinical and Translational Imaging	☑️	XY	2023-12-29	2.1	Q3	Springer	Italy	6	Y	Hybird	https://www.springer.com/journal/40336/aims-and-scope	Italian Association of Nuclear Medicine and Molecular Imaging	https://www.springer.com/journal/40336/submission-guidelines	0	0	0	0	0	0	0	0	0	0
91	Clinical Imaging	☑️	XY	2023-12-29	2.1	Q3	Elsevier	USA	6	Y	Hybird	https://www.sciencedirect.com/journal/clinical-imaging/	None	https://www.elsevier.com/journals/clinical-imaging/0899-7071/guide-for-authors	1	1	0	1	1	1	0	1	0	0
92	Diagnostic and Interventional Radiology	☑️	XY	2023-12-29	2.1	Q3	Galenos	Turkey	6	Y	Open	https://www.dirjournal.org	Turkish Society of Radiology	https://www.dirjournal.org/instructions-to-authors	0	0	0	0	0	0	0	0	0	0
93	INTERNATIONAL JOURNAL OF CARDIOVASCULAR IMAGING	☑️	XY	2023-12-29	2.1	Q3	Springer	USA	6	N	Hybird	https://www.springer.com/journal/10554	None	https://www.springer.com/journal/10554/submission-guidelines	0	0	0	0	0	0	0	0	0	0
94	Japanese Journal of Radiology	☑️	XY	2023-12-29	2.1	Q3	Springer	Japan	10	Y	Hybird	https://www.springer.com/journal/11604	Japan Radiological Society	https://www.springer.com/journal/11604/submission-guidelines	0	0	0	0	0	0	0	0	0	0
95	Journal of Applied Clinical Medical Physics	☑️	XY	2023-12-29	2.1	Q3	Wiley	USA	6	Y	Open	https://aapm.onlinelibrary.wiley.com/journal/15269914/	American Association of Physicists in Medicine	https://aapm.onlinelibrary.wiley.com/hub/journal/15269914/about/author-guidelines	1	1	0	0	1	0	0	0	0	0
96	SKELETAL RADIOLOGY	☑️	XY	2023-12-29	2.1	Q3	Springer	USA	12	N	Hybird	https://www.springer.com/journal/256	International Skeletal Society	https://www.springer.com/journal/256/submission-guidelines	0	0	0	0	0	0	0	0	0	0
97	JOURNAL OF RADIATION RESEARCH	☑️	XY	2023-12-29	2	Q3	Elsevier	Japan	6	N	Open	https://www.sciencedirect.com/journal/journal-of-radiation-research-and-applied-sciences	None	https://www.elsevier.com/journals/journal-of-radiation-research-and-applied-sciences/1687-8507/guide-for-authors	1	1	0	0	1	1	0	1	0	0
98	Journal of the Belgian Society of Radiology	☑️	XY	2023-12-29	2	Q3	Ubiquity	Belgium	1	Y	Open	https://jbsr.be	Belgian Society of Radiology	https://jbsr.be/about/submissions	0	0	0	0	0	0	0	0	0	0
99	Zeitschrift fur Medizinische Physik	☑️	XY	2023-12-29	2	Q3	Elsevier	Germany	4	Y	Open	https://www.sciencedirect.com/journal/zeitschrift-fur-medizinische-physik/	German and Austrian Society of Medical Physics and the Swiss Society of Radiobiology and Medical Physics	https://www.elsevier.com/journals/zeitschrift-fur-medizinische-physik/0939-3889/guide-for-authors	1	1	0	1	1	1	0	1	0	0
100	Brachytherapy	☑️	XY	2023-12-29	1.9	Q3	Elsevier	USA	4	N	Hybird	https://www.sciencedirect.com/journal/brachytherapy	American Brachytherapy Society	https://www.elsevier.com/journals/brachytherapy/1538-4721/guide-for-authors	1	1	0	1	1	1	0	1	0	0
101	RADIOLOGIC CLINICS OF NORTH AMERICA	☑️	XY	2023-12-29	1.9	Q3	Elsevier	USA	6	Y	Hybird	https://www.radiologic.theclinics.com	None	https://www.theclinics.com/authorinformation	1	1	0	1	1	1	0	1	0	0
102	Tomography	☑️	XY	2023-12-30	1.9	Q3	MDPI	Switzerland	6	Y	Open	https://www.mdpi.com/journal/tomography	None	https://www.mdpi.com/journal/tomography/instructions	0	0	0	0	0	0	0	0	0	0
103	Journal of Medical Ultrasonics	☑️	XY	2023-12-30	1.8	Q4	Springer	Japan	4	Y	Hybird	https://www.springer.com/journal/10396	Japan Society of Ultrasonics in Medicine.	https://www.springer.com/journal/10396/submission-guidelines	0	0	0	0	0	0	0	0	0	0
104	ROFO-FORTSCHRITTE AUF DEM GEBIET DER RONTGENSTRAHLEN UND DER BILDGEBENDEN VERFAHREN	German	N/a	N/a	1.8	Q4	N/a	N/a	N/a	N/a	N/a	N/a	N/a	N/a	N/a	N/a	N/a	N/a	N/a	N/a	N/a	N/a	N/a	N/a
105	INTERVENTIONAL NEURORADIOLOGY	☑️	XY	2023-12-30	1.7	Q4	SAGE	Italy	4	N	Hybird	https://journals.sagepub.com/home/ine	None	https://journals.sagepub.com/author-instructions/INE	1	1	1	1	1	1	0	0	1	0
106	Medical Ultrasonography	☑️	XY	2023-12-30	1.7	Q4	Society	Romania	4	N	Open	https://www.medultrason.ro/medultrason/index.php/medultrason	Romanian Society for Ultrasonography in Medicine and Biology	https://www.medultrason.ro/medultrason/index.php/medultrason/about/submissions#authorGuidelines	0	0	0	0	0	0	0	0	0	0
107	RADIATION AND ENVIRONMENTAL BIOPHYSICS	☑️	XY	2023-12-30	1.7	Q4	Springer	Germany	4	N	Hybird	https://www.springer.com/journal/411	None	https://www.springer.com/journal/411/submission-guidelines	0	0	0	0	0	0	0	0	0	0
108	Applied Radiation and Isotopes	☑️	XY	2023-12-30	1.6	Q4	Elsevier	USA	12	N	Hybird	https://www.sciencedirect.com/journal/applied-radiation-and-isotopes	None	https://www.elsevier.com/journals/applied-radiation-and-isotopes/0969-8043/guide-for-authors	1	1	0	1	1	1	0	1	0	0
109	Journal of Medical Imaging and Radiation Oncology	☑️	XY	2023-12-30	1.6	Q4	Wiley	Australia	8	Y	Hybird	https://onlinelibrary.wiley.com/journal/17549485/	Royal Australian and New Zealand College of Radiologists	https://onlinelibrary.wiley.com/page/journal/17549485/homepage/forauthors.html	0	0	0	0	0	0	0	0	0	0
110	Magnetic Resonance Imaging Clinics of North America	☑️	XY	2023-12-30	1.6	Q4	Elsevier	USA	4	Y	Hybird	https://www.mri.theclinics.com	None	https://www.theclinics.com/authorinformation	1	1	0	1	1	1	0	1	0	0
111	Hellenic Journal of Nuclear Medicine	☑️	XY	2023-12-30	1.5	Q4	Society	Greece	3	Y	Open	https://www.nuclmed.gr/about/	Hellenic Society of Nuclear Medicine	https://www.nuclmed.gr/wp/wp-content/uploads/2017/04/instructions-to-authors-en.pdf	0	0	0	0	0	0	0	0	0	0
112	JOURNAL OF RADIOLOGICAL PROTECTION	☑️	XY	2023-12-30	1.5	Q4	IOP	England	4	N	Hybird	https://iopscience.iop.org/journal/0952-4746	Society for Radiological Protection	https://publishingsupport.iopscience.iop.org/journals/journal-of-radiological-protection/	0	0	0	0	0	0	0	0	0	0
113	NUCLEAR MEDICINE COMMUNICATIONS	☑️	XY	2023-12-30	1.5	Q4	Lippincott Williams & Wilkins	USA	12	Y	Hybird	https://journals.lww.com/nuclearmedicinecomm/Pages/default.aspx	British Nuclear Medicine Society	https://edmgr.ovid.com/nmc/accounts/ifauth.htm	1	1	0	0	1	0	0	0	0	0
114	NUKLEARMEDIZIN-NUCLEAR MEDICINE	German	N/a	N/a	1.5	Q4	N/a	N/a	N/a	N/a	N/a	N/a	N/a	N/a	N/a	N/a	N/a	N/a	N/a	N/a	N/a	N/a	N/a	N/a
115	QUARTERLY JOURNAL OF NUCLEAR MEDICINE AND MOLECULAR IMAGING	☑️	XY	2023-12-30	1.5	Q4	Edizioni Minerva Medica	Italy	4	Y	Hybird	https://www.minervamedica.it/en/journals/nuclear-med-molecular-imaging/index.php	Society of Radiopharmaceutical Sciences	https://www.minervamedica.it/en/journals/nuclear-med-molecular-imaging/notice-to-authors.php	0	0	0	0	0	0	0	0	0	0
116	Current Medical Imaging	☑️	XY	2023-12-30	1.4	Q4	Bentham	United Arab Emirates	6	Y	Open	https://www.eurekaselect.com/journal/33	None	https://www.eurekaselect.com/pages/author-guidelines	1	1	0	0	1	0	0	0	0	0
117	Journal of Contemporary Brachytherapy	☑️	XY	2023-12-30	1.4	Q4	Termedia Publishing House	Poland	4	N	Open	https://www.termedia.pl/Journal/-54	Polish Brachytherapy Society and Indian Brachytherapy Society	https://www.termedia.pl/Journal/Journal_of_Contemporary_Brachytherapy-54/Strona-774	0	0	0	0	0	0	0	0	0	0
118	SEMINARS IN INTERVENTIONAL RADIOLOGY	☑️	XY	2023-12-30	1.4	Q4	Thieme	USA	4	Y	Hybird	https://www.thiemechina.com/Index/show/catid/124/id/362.html	None	https://web.thieme.com/media/ita/pubid2048889311.pdf	0	0	0	0	0	0	0	0	0	0
119	SEMINARS IN MUSCULOSKELETAL RADIOLOGY	☑️	XY	2023-12-30	1.4	Q4	Thieme	USA	5	Y	Hybird	https://www.thiemechina.com/Index/show/catid/124/id/363.html	None	https://web.thieme.com/media/ita/pubid393203678.pdf	0	0	0	0	0	0	0	0	0	0
120	SURGICAL AND RADIOLOGIC ANATOMY	☑️	XY	2023-12-30	1.4	Q4	Springer	France	10	N	Hybird	https://www.springer.com/journal/276	None	https://www.springer.com/journal/276/submission-guidelines	0	0	0	0	0	0	0	0	0	0
121	ACTA RADIOLOGICA	☑️	XY	2023-12-30	1.3	Q4	SAGE	England	12	Y	Hybird	https://journals.sagepub.com/home/acr	Societies of medical radiology in Denmark, Finland, Iceland, Norway and Sweden	https://journals.sagepub.com/author-instructions/ACR	1	1	1	1	1	1	0	0	1	0
122	Cancer Radiotherapie	French	N/a	N/a	1.3	Q4	N/a	N/a	N/a	N/a	N/a	N/a	N/a	N/a	N/a	N/a	N/a	N/a	N/a	N/a	N/a	N/a	N/a	N/a
123	JOURNAL OF COMPUTER ASSISTED TOMOGRAPHY	☑️	XY	2023-12-30	1.3	Q4	Lippincott Williams & Wilkins	USA	6	Y	Hybird	https://journals.lww.com/jcat/pages/default.aspx	None	https://journals.lww.com/jcat/Pages/informationforauthors.aspx	0	0	0	0	0	0	0	0	0	0
124	Ultrasound Quarterly	☑️	XY	2023-12-30	1.3	Q4	Lippincott Williams & Wilkins	USA	4	Y	Hybird	https://journals.lww.com/ultrasound-quarterly/pages/default.aspx	Society of Radiologists in Ultrasound	https://edmgr.ovid.com/usq/accounts/ifauth.htm	0	0	0	0	0	0	0	0	0	0
125	Medical Dosimetry	☑️	XY	2023-12-30	1.2	Q4	Elsevier	USA	4	N	Hybird	https://www.sciencedirect.com/journal/medical-dosimetry	American Association of Medical Dosimetrists	https://www.elsevier.com/journals/medical-dosimetry/0958-3947/guide-for-authors	1	1	0	1	1	1	0	1	0	0
126	Revista Espanola de Medicina Nuclear e Imagen Molecular	Spanish	N/a	N/a	1.2	Q4	N/a	N/a	N/a	N/a	N/a	N/a	N/a	N/a	N/a	N/a	N/a	N/a	N/a	N/a	N/a	N/a	N/a	N/a
127	RADIOPROTECTION	French	N/a	N/a	1.1	Q4	N/a	N/a	N/a	N/a	N/a	N/a	N/a	N/a	N/a	N/a	N/a	N/a	N/a	N/a	N/a	N/a	N/a	N/a
128	SEMINARS IN ULTRASOUND CT AND MRI	Not avaliable document	XY	2023-12-30	1.1	Q4	Elsevier	USA	6	Y	Hybird	https://www.sciencedirect.com/journal/seminars-in-ultrasound-ct-and-mri	None	https://www.sciencedirect.com/journal/seminars-in-ultrasound-ct-and-mri/publish/guide-for-authors	N/a	N/a	N/a	N/a	N/a	N/a	N/a	N/a	N/a	N/a
129	RADIATION PROTECTION DOSIMETRY	☑️	XY	2023-12-30	1	Q4	Oxford	England	20	N	Hybird	https://academic.oup.com/rpd	None	https://academic.oup.com/rpd/pages/General_Instructions	0	0	0	0	0	0	0	0	0	0
130	JOURNAL OF CLINICAL ULTRASOUND	☑️	XY	2023-12-30	0.9	Q4	Wiley	USA	9	N	Hybird	https://onlinelibrary.wiley.com/journal/10970096	None	https://onlinelibrary.wiley.com/page/journal/10970096/homepage/forauthors.html	0	0	0	0	0	0	0	0	0	0
131	Radiologie	German	N/a	N/a	0.7	Q4	N/a	N/a	N/a	N/a	N/a	N/a	N/a	N/a	N/a	N/a	N/a	N/a	N/a	N/a	N/a	N/a	N/a	N/a
132	CONCEPTS IN MAGNETIC RESONANCE PART A	☑️	XY	2023-12-30	0.6	Q4	Hindawi	USA	1	N	Hybird	https://www.hindawi.com/journals/cmra/	None	https://www.hindawi.com/journals/cmra/guidelines/	0	0	0	0	0	0	0	0	0	0
133	International Journal of Radiation Research	☑️	XY	2023-12-30	0.6	Q4	Baresh-e-Danesh	Iran	4	Y	Open	http://ijrr.com/page.php?slct_pg_id=12&sid=1&slc_lang=en	None	http://ijrr.com/page/18/Submission-Instructions	0	0	0	0	0	0	0	0	0	0
134	SEMINARS IN ROENTGENOLOGY	☑️	XY	2023-12-30	0.4	Q4	Elsevier	USA	4	Y	Hybird	https://www.sciencedirect.com/journal/seminars-in-roentgenology	None	https://www.sciencedirect.com/journal/seminars-in-roentgenology/publish/guide-for-authors	1	1	0	1	1	1	0	1	0	0
135	Iranian Journal of Radiology	Not avaliable	N/a	N/a	0.3	Q4	N/a	N/a	N/a	N/a	N/a	N/a	N/a	N/a	N/a	N/a	N/a	N/a	N/a	N/a	N/a	N/a	N/a	N/a
136	Journal of Medical Imaging	☑️	XY	2023-12-30	2.4	N. a.	Society	USA	4	Y	Hybird	https://www.spiedigitallibrary.org/journals/journal-of-medical-imaging?SSO=1	Society of Photo-Optical Instrumentation Engineers	https://www.spiedigitallibrary.org/journals/journal-of-medical-imaging/author-guidelines#navBarAnchor	1	1	0	0	1	0	0	0	0	0
137	Radiography	☑️	XY	2023-12-30	2.6	N. a.	Elsevier	England	4	Y	Hybird	https://www.sciencedirect.com/journal/radiography/	Society and College of Radiographers and the European Federation of Radiographer Societies	https://www.sciencedirect.com/journal/radiography/publish/guide-for-authors	1	1	0	1	1	1	0	1	0	0
138	Emergency Radiology	☑️	XY	2023-12-30	2.2	N. a.	Springer	Germany	6	Y	Hybird	https://link.springer.com/journal/10140	American Society of Emergency Radiology	https://link.springer.com/journal/10140/submission-guidelines	0	0	0	0	0	0	0	0	0	0
139	Advances in Radiation Oncology	☑️	XY	2023-12-30	2.3	N. a.	Elsevier	USA	4	N	Open	https://www.sciencedirect.com/journal/advances-in-radiation-oncology	American Society for Radiation Oncology	https://www.astro.org/News-and-Publications/Journals/Advances-in-Radiation-Oncology/Advances-Instructions-for-Authors	1	1	0	1	1	1	0	1	0	0
140	Biomedical Physics & Engineering Express	☑️	XY	2023-12-30	1.4	N. a.	IOP	England	6	Y	Hybird	https://iopscience.iop.org/journal/2057-1976	None	https://publishingsupport.iopscience.iop.org/journals/biomedical-physics-engineering-express/	0	0	0	0	0	0	0	0	0	0
141	Radiology-Artificial Intelligence	☑️	XY	2023-12-30	9.8	N. a.	Society	USA	6	N	Hybird	https://pubs.rsna.org/journal/ai	Radiological Society of North America	https://pubs.rsna.org/page/ai/author-instructions	1	1	1	0	1	1	0	1	1	0
142	World Journal of Radiology	☑️	XY	2023-12-30	2.5	N. a.	Baishideng	USA	12	Y	Open	https://www.wjgnet.com/1949-8470/about.htm	None	https://www.wjgnet.com/bpg/gerinfo/204	0	0	0	0	0	0	0	0	0	0
143	IEEE Transactions on Radiation and Plasma Medical Sciences	☑️	XY	2023-12-30	4.4	N. a.	IEEE	USA	6	Y	Hybird	https://ieeexplore.ieee.org/xpl/RecentIssue.jsp?punumber=7433213	Nuclear and Plasma Science Society	https://journals.ieeeauthorcenter.ieee.org/submit-your-article-for-peer-review/the-ieee-article-submission-process/	0	0	0	0	0	0	0	0	0	0
144	Radiology-Cardiothoracic Imaging	☑️	XY	2023-12-30	7	N. a.	Society	USA	6	Y	Hybird	https://pubs.rsna.org/journal/cardiothoracic	Radiological Society of North America	https://pubs.rsna.org/page/cardiothoracic/author-instructions	1	1	1	0	1	1	0	1	1	0
145	Journal of Ultrasound	☑️	XY	2023-12-30	2	N. a.	Springer	Netherlands	4	Y	Hybird	https://link.springer.com/journal/40477	Italian Society for Ultrasound in Medicine and Biology	https://link.springer.com/journal/40477/submission-guidelines	0	0	0	0	0	0	0	0	0	0
146	Reports of Practical Oncology and Radiotherapy	☑️	XY	2023-12-30	1.2	N. a.	Via Medica	Poland	6	N	Hybird	https://journals.viamedica.pl/rpor/index	Polish Society of Radiation Oncology	https://journals.viamedica.pl/rpor/about	0	0	0	0	0	0	0	0	0	0
147	Current Problems in Diagnostic Radiology	☑️	XY	2023-12-30	1.4	N. a.	Elsevier	USA	6	Y	Hybird	https://www.sciencedirect.com/journal/current-problems-in-diagnostic-radiology	None	https://www.sciencedirect.com/journal/current-problems-in-diagnostic-radiology/publish/guide-for-authors	1	1	0	1	1	1	0	1	0	0
148	Indian Journal of Radiology and Imaging	☑️	XY	2023-12-30	0.6	N. a.	Thieme	India	4	Y	Open	https://www.thiemechina.com/Index/show/catid/124/id/1219.html	Indian Radiological Association	https://web.thieme.com/media/ita/IJRI_Author_Instructions.pdf	0	0	0	0	0	0	0	0	0	0
149	Egyptian Journal of Radiology and Nuclear Medicine	☑️	XY	2023-12-30	1	N. a.	Springer	Egypt	1	Y	Open	https://ejrnm.springeropen.com	Egyptian Society of Radiology and Nuclear Medicine	https://ejrnm.springeropen.com/submission-guidelines	0	0	0	0	0	0	0	0	0	0
150	Polish Journal of Radiology	☑️	XY	2023-12-30	1.2	N. a.	Int Scientific	Poland	4	Y	Open	https://www.polradiol.com/Journal/Polish_Journal_of_Radiology-126/	Polish Medical Society of Radiology	https://www.polradiol.com/Journal/Polish_Journal_of_Radiology-126/For-authors	0	0	0	0	0	0	0	0	0	0
151	Journal of Nuclear Medicine Technology	☑️	XY	2023-12-30	1.3	N. a.	Society	USA	4	Y	Hybird	https://tech.snmjournals.org	Society of Nuclear Medicine and Molecular Imaging	https://tech.snmjournals.org/authors	0	0	0	0	0	0	0	0	0	0
152	Techniques in Vascular and Interventional Radiology	☑️	XY	2023-12-30	1.7	N. a.	Elsevier	USA	4	Y	Hybird	https://www.techvir.com	None	https://www.techvir.com/content/authorinfo	0	0	0	0	0	0	0	0	0	0
153	European Radiology Experimental	☑️	XY	2023-12-30	3.8	N. a.	Springer	Australia	1	Y	Open	https://eurradiolexp.springeropen.com	European Society of Radiology	https://eurradiolexp.springeropen.com/submission-guidelines	0	0	0	0	0	0	0	0	0	0
154	Journal of Medical Imaging and Radiation Sciences	☑️	XY	2023-12-30	1.8	N. a.	Elsevier	USA	4	Y	Hybird	https://www.sciencedirect.com/journal/journal-of-medical-imaging-and-radiation-sciences	Canadian Association of Medical Radiation Technology	https://www.sciencedirect.com/journal/journal-of-medical-imaging-and-radiation-sciences/publish/guide-for-authors	1	1	0	1	1	1	0	1	0	0
155	Journal of Lasers in Medical Sciences	☑️	XY	2023-12-30	1.5	N. a.	Society	Iran	4	Y	Open	https://journals.sbmu.ac.ir/jlms	Shahid Beheshti University of Medical Sciences	https://journals.sbmu.ac.ir/jlms/about/submissions	0	0	0	0	0	0	0	0	0	0
156	Physics & Imaging in Radiation Oncology	☑️	XY	2023-12-30	3.7	N. a.	Elsevier	Netherlands	4	N	Open	https://www.sciencedirect.com/journal/physics-and-imaging-in-radiation-oncology/	European Society for Radiotherapy and Oncology	https://www.sciencedirect.com/journal/physics-and-imaging-in-radiation-oncology/publish/guide-for-authors	1	1	0	1	1	1	0	1	0	0
157	Nuclear Medicine and Molecular Imaging	☑️	XY	2023-12-30	1.3	N. a.	Springer	South Korea	4	Y	Hybird	https://link.springer.com/journal/13139	Korean Society of Nuclear Medicine	https://link.springer.com/journal/13139/submission-guidelines	0	0	0	0	0	0	0	0	0	0
158	PET Clinics	☑️	XY	2023-12-30	2.6	N. a.	Elsevier	USA	4	Y	Hybird	https://www.pet.theclinics.com	None	https://www.theclinics.com/authorinformation	1	1	0	1	1	1	0	1	0	0
159	American Journal of Nuclear Medicine and Molecular Imaging	☑️	XY	2023-12-30	2.5	N. a.	E-centry	USA	6	Y	Open	https://e-century.us/web/journal.php?journal=ajnmmi	None	https://e-century.us/web/journal_author_info.php?journal=ajnmmi	0	0	0	0	0	0	0	0	0	0
160	Journal of Medical Radiation Sciences	☑️	XY	2023-12-30	2.1	N. a.	Wiley	England	4	Y	Open	https://onlinelibrary.wiley.com/journal/20513909/	Australian Society of Medical Imaging and Radiation Therapy and New Zealand Institute of Medical Radiation Technology	https://onlinelibrary.wiley.com/page/journal/20513909/homepage/forauthors.html	0	0	0	0	0	0	0	0	0	0
161	Journal of Clinical Imaging Science	☑️	XY	2023-12-30	0.9	N. a.	Scientific Scholar LLC	USA	4	Y	Open	https://clinicalimagingscience.org	None	https://clinicalimagingscience.org/for-authors/	0	0	0	0	0	0	0	0	0	0
162	European Journal of Radiology Open	☑️	XY	2023-12-30	2	N. a.	Elsevier	Netherlands	1	Y	Open	https://www.sciencedirect.com/journal/european-journal-of-radiology-open	None	https://www.sciencedirect.com/journal/european-journal-of-radiology-open/publish/guide-for-authors	1	1	0	1	1	1	0	1	0	0
163	Radiological Physics and Technology	☑️	XY	2023-12-30	1.6	N. a.	Springer	Japan	4	Y	Hybird	https://link.springer.com/journal/12194	Japanese Society of Radiological Technology and Japan Society of Medical Physics	https://link.springer.com/journal/12194/submission-guidelines	0	0	0	0	0	0	0	0	0	0
164	Journal of Medical Physics	☑️	XY	2023-12-30	0.9	N. a.	Lippincott Williams & Wilkins	India	4	Y	Open	https://journals.lww.com/jomp/pages/default.aspx	Association of Medical Physicists of India	https://journals.lww.com/JOMP/pages/informationforauthors.aspx	0	0	0	0	0	0	0	0	0	0
165	Journal of Radiology Case Reports	☑️	XY	2023-12-30	1	N. a.	EDURAD	USA	12	Y	Open	https://www.radiologycases.com/index.php/radiologycases	None	https://radiologycases.com/index.php/radiologycases/author-guidelines	0	0	0	0	0	0	0	0	0	0
166	EJNMMI Radiopharmacy and Chemistry	☑️	XY	2023-12-30	4.6	N. a.	Springer	Germany	1	N	Open	https://ejnmmipharmchem.springeropen.com	European Association of Nuclear Medicine	https://ejnmmipharmchem.springeropen.com/submission-guidelines	0	0	0	0	0	0	0	0	0	0
167	JOURNAL OF DIAGNOSTIC MEDICAL SONOGRAPHY	☑️	XY	2023-12-30	0.3	N. a.	SAGE	USA	6	Y	Hybird	https://journals.sagepub.com/home/jdm	Society of Diagnostic Medical Sonography	https://journals.sagepub.com/author-instructions/JDM	1	1	1	1	1	1	0	0	1	0
168	3D Printing in Medicine	☑️	XY	2023-12-30	3.7	N. a.	BMC	England	1	Y	Open	https://threedmedprint.biomedcentral.com	None	https://threedmedprint.biomedcentral.com/submission-guidelines	0	0	0	0	0	0	0	0	0	0
169	Radiologic Technology	☑️	XY	2023-12-30	0.8	N. a.	Society	USA	6	Y	Hybird	http://www.radiologictechnology.org	American Society of Radiologic Technologists	https://www.asrt.org/main/news-publications/publications/authorguide	0	0	0	0	0	0	0	0	0	0
170	Ultrasound	☑️	XY	2023-12-30	0.8	N. a.	SAGE	England	4	Y	Hybird	https://journals.sagepub.com/home/ultb	British Medical Ultrasound Society	https://journals.sagepub.com/author-instructions/ULT	1	1	1	1	1	1	0	0	1	0
171	Journal of Ultrasonography	☑️	XY	2023-12-30	1.1	N. a.	SCIENDO	Poland	4	Y	Open	http://www.jultrason.pl/#	Polish Ultrasound Society	http://www.jultrason.pl/index.php/instructions-for-authors	0	0	0	0	0	0	0	0	0	0
172	RADIOLOGIA	☑️	XY	2023-12-30	1.3	N. a.	Elsevier	Spain	6	Y	Hybird	https://www.sciencedirect.com/journal/radiologia	Spanish Society of Medical Imaging	https://www.sciencedirect.com/journal/radiologia/publish/guide-for-authors	0	0	0	0	0	0	0	0	0	0
173	Ultrasound Journal	☑️	XY	2023-12-30	3.4	N. a.	Springer	England	1	Y	Open	https://theultrasoundjournal.springeropen.com	World Interactive Network Focused on Critical UltraSound (WINFOCUS)	https://theultrasoundjournal.springeropen.com/submission-guidelines	0	0	0	0	0	0	0	0	0	0
174	Acta Radiologica Open	☑️	XY	2023-12-30	1.1	N. a.	SAGE	Norway	1	Y	Open	https://journals.sagepub.com/home/ARR	Societies of medical radiology in Denmark, Finland, Iceland, Norway and Sweden	https://journals.sagepub.com/author-instructions/ARR	1	1	1	1	1	1	0	0	1	0
175	Journal of Medical Ultrasound	☑️	XY	2023-12-30	1.1	N. a.	Lippincott Williams & Wilkins	Taiwan	4	Y	Open	https://journals.lww.com/jmut/pages/default.aspx	Chinese Taipei Society of Ultrasound in Medicine Asian Federation of Societies for Ultrasound in Medicine and Biology	https://journals.lww.com/JMUT/Pages/informationforauthors.aspx	0	0	0	0	0	0	0	0	0	0
176	Indian Journal of Nuclear Medicine	☑️	XY	2023-12-30	0.5	N. a.	Lippincott Williams & Wilkins	India	4	Y	Open	https://journals.lww.com/ijnm/pages/default.aspx	Society of Nuclear Medicine, India	https://journals.lww.com/IJNM/pages/informationforauthors.aspx	0	0	0	0	0	0	0	0	0	0
177	Journal of Breast Imaging	☑️	XY	2023-12-30	1.5	N. a.	Oxford	USA	6	N	Hybird	https://academic.oup.com/jbi	Society of Breast Imaging	https://academic.oup.com/jbi/pages/General_Instructions	1	1	0	0	1	1	0	1	0	0
178	International Journal of Particle Therapy	☑️	XY	2023-12-30	1.7	N. a.	Society	USA	4	N	Open	https://meridian.allenpress.com/theijpt	Particle Therapy Co-Operative Group	https://meridian.allenpress.com/theijpt/pages/authors	0	0	0	0	0	0	0	0	0	0
179	BJR Case Reports	☑️	XY	2023-12-30	0.6	N. a.	Society	England	4	Y	Open	https://www.birpublications.org/journal/bjrcr	British Institute of Radiology	https://www.birpublications.org/page/ifa/bjrcr	0	0	0	0	0	0	0	0	0	0
180	World Journal of Nuclear Medicine	☑️	XY	2023-12-30	0.6	N. a.	Thieme	Singapore	4	Y	Open	http://www.thiemechina.com/Index/show/catid/124/id/1423.html	World Association of Radiopharmaceutical and Molecular Therapy	https://lp.thieme.de/open-access-files/272/author_instructions.pdf	0	0	0	0	0	0	0	0	0	0
181	Radiology-Imaging Cancer	☑️	XY	2023-12-30	4.4	N. a.	Society	USA	6	N	Hybird	https://pubs.rsna.org/journal/imaging-cancer	Radiological Society of North America	https://pubs.rsna.org/page/imaging-cancer/author-instructions	1	1	1	0	1	1	0	1	1	0
182	Radiology Research and Practice	☑️	XY	2023-12-30	2.7	N. a.	Hindawi	USA	1	Y	Open	https://www.hindawi.com/journals/rrp/	None	https://www.hindawi.com/journals/rrp/guidelines/	0	0	0	0	0	0	0	0	0	0
183	CVIR Endovascular	☑️	XY	2023-12-30	1.2	N. a.	Springer	Austria	1	N	Open	https://cvirendovasc.springeropen.com	Cardiovascular and Interventional Radiology Society of Europe	https://cvirendovasc.springeropen.com/submission-guidelines	0	0	0	0	0	0	0	0	0	0
184	Current Cardiovascular Imaging Reports	☑️	XY	2023-12-30	0.9	N. a.	Springer	USA	12	Y	Hybird	https://link.springer.com/journal/12410	None	https://link.springer.com/journal/12410/submission-guidelines	0	0	0	0	0	0	0	0	0	0
185	Current Radiology Reports	☑️	XY	2023-12-30	0.7	N. a.	Springer	USA	12	Y	Hybird	https://link.springer.com/journal/40134	None	https://link.springer.com/journal/40134/submission-guidelines	0	0	0	0	0	0	0	0	0	0
186	Journal of Radiotherapy in Practice	☑️	XY	2023-12-30	0.4	N. a.	Cambridge	England	4	Y	Open	https://www.cambridge.org/core/journals/journal-of-radiotherapy-in-practice	None	https://www.cambridge.org/core/journals/journal-of-radiotherapy-in-practice/information/author-instructions	0	0	0	0	0	0	0	0	0	0
187	NUCLEAR MEDICINE REVIEW	☑️	XY	2023-12-30	0.9	N. a.	Via Medica	Poland	2	Y	Open	https://journals.viamedica.pl/nuclear_medicine_review/index	None	https://journals.viamedica.pl/nuclear_medicine_review/about/submissions#authorGuidelines	0	0	0	0	0	0	0	0	0	0
188	Molecular Imaging and Radionuclide Therapy	☑️	XY	2023-12-30	0.9	N. a.	GALENOS	Turkey	3	Y	Open	https://mirt.tsnmjournals.org	Turkish Society of Nuclear Medicine	https://mirt.tsnmjournals.org/instrustions-to-authors	0	0	0	0	0	0	0	0	0	0
189	Ultrasound International Open	☑️	XY	2023-12-30	3.2	N. a.	Thieme	Germany	4	Y	Open	https://www.thiemechina.com/Index/show/catid/124/id/364.html	None	https://web.thieme.com/media/ita/UIO_InstructionsforAuthors.pdf	0	0	0	0	0	0	0	0	0	0
190	SA Journal of Radiology	☑️	XY	2023-12-30	0.9	N. a.	AOSIS	South Africa	2	Y	Open	https://sajr.org.za/index.php/sajr	Radiological Society of South Africa and the Professional Association of Radiologists in South Africa and Namibia	https://sajr.org.za/index.php/sajr/pages/view/submission-guidelines#part_1	0	0	0	0	0	0	0	0	0	0
191	European Journal of Hybrid Imaging	☑️	XY	2023-12-30	1.7	N. a.	Springer	Germany	1	Y	Open	https://ejhi.springeropen.com	European Association of Nuclear Medicine	https://ejhi.springeropen.com/submission-guidelines	0	0	0	0	0	0	0	0	0	0
192	Journal of Visual Communication in Medicine	☑️	XY	2023-12-30	1.4	N. a.	Taylor & Francis	England	4	Y	Open	https://www.tandfonline.com/journals/ijau20	None	https://www.tandfonline.com/action/authorSubmission	0	0	0	0	0	0	0	0	0	0
193	Applied Radiology	☑️	XY	2023-12-30	0.3	N. a.	Anderson	USA	6	Y	Open	http://appliedradiology.com	None	http://appliedradiology.com/Author-Guidelines	0	0	0	0	0	0	0	0	0	0
194	Forensic Imaging	☑️	XY	2023-12-30	1.1	N. a.	Elsevier	Netherlands	4	Y	Hybird	https://www.sciencedirect.com/journal/forensic-imaging	International Society of Radiology and Imaging (ISFRI) and International Association of Forensic Radiographers (IAFR)	https://www.sciencedirect.com/journal/forensic-imaging/publish/guide-for-authors	1	1	0	1	1	1	0	1	0	0
195	Journal of Radiation Protection and Research	☑️	XY	2023-12-30	0.5	N. a.	Society	South Korea	4	N	Open	https://www.jrpr.org	Korean Association for Radiation Protection, Japan Health Physics Society, and Australasian Radiation Protection Society	https://www.jrpr.org/authors/authors.php	0	0	0	0	0	0	0	0	0	0
196	Polish Journal of Medical Physics and Engineering	Not avaliable	N/a	N/a	0.4	N. a.	N/a	N/a	N/a	N/a	N/a	N/a	N/a	N/a	N/a	N/a	N/a	N/a	N/a	N/a	N/a	N/a	N/a	N/a
197	Iranian Journal of Nuclear Medicine	Not avaliable	N/a	N/a	0.3	N. a.	N/a	N/a	N/a	N/a	N/a	N/a	N/a	N/a	N/a	N/a	N/a	N/a	N/a	N/a	N/a	N/a	N/a	N/a
198	Sonography	☑️	XY	2023-12-30	0.4	N. a.	Wiley	Australia	4	Y	Hybird	https://onlinelibrary.wiley.com/journal/20546750	Australasian Sonographers Association	https://onlinelibrary.wiley.com/page/journal/20546750/homepage/forauthors.html	0	0	0	0	0	0	0	0	0	0
199	Hong Kong Journal of Radiology	☑️	XY	2023-12-30	0.2	N. a.	Society	Hong Kong	4	Y	Open	https://www.hkjr.org/page/home-page	Hong Kong College of Radiologists	https://www.hkjr.org/page/information-authors	0	0	0	0	0	0	0	0	0	0
200	West African Journal of Radiology	☑️	XY	2023-12-30	<0.1	N. a.	Lippincott Williams & Wilkins	Nigeria	2	Y	Open	https://journals.lww.com/wajr/pages/default.aspx	Association of Radiologists of West Africa	https://journals.lww.com/wajr/Pages/informationforauthors.aspx	0	0	0	0	0	0	0	0	0	0
201	Imagerie de la Femme	French	N/a	N/a	0.1	N. a.	N/a	N/a	N/a	N/a	N/a	N/a	N/a	N/a	N/a	N/a	N/a	N/a	N/a	N/a	N/a	N/a	N/a	N/a
202	Contemporary Diagnostic Radiology	☑️	XY	2023-12-30	0.1	N. a.	Lippincott Williams & Wilkins	USA	26	Y	Hybird	https://journals.lww.com/cdronline/pages/default.aspx	None	https://journals.lww.com/cdronline/Pages/informationforauthors.aspx	0	0	0	0	0	0	0	0	0	0
203	Imagen Diagnostica	Spanish	N/a	N/a	<0.1	N. a.	N/a	N/a	N/a	N/a	N/a	N/a	N/a	N/a	N/a	N/a	N/a	N/a	N/a	N/a	N/a	N/a	N/a	N/a

## Sheet: Cross_check
No	Journal name	Inclusion	X-check	2022 JIF	JIF Quartile	Publisher	Region	Publication frequency	Only in Radiology	Publication model	Homepage	Offical Journal	Submission Guideline	Present	Author	Reviewer	Editor	1.Use	2.Tool	3.Section	4.Role	5.Verification	6.Influence
1	RADIOLOGY	☑️	Pass	19.7	Q1	Society	USA	12	Y	Hybird	https://pubs.rsna.org/journal/radiology	Radiological Society of North America	https://pubs.rsna.org/page/radiology/author-instructions	1	1	1	0	1	1	0	1	1	0
2	JACC-Cardiovascular Imaging	☑️	Pass	14	Q1	Elsevier	USA	12	N	Hybird	https://www.jacc.org/journal/imaging	American College of Cardiology	https://www.jacc.org/pb-assets/documents/author-instructions-jacc-imaging-1688567245837.pdf	1	1	0	0	1	0	0	1	0	0
3	MEDICAL IMAGE ANALYSIS	☑️	Pass	10.9	Q1	Elsevier	Netherlands	8	N	Hybird	https://www.sciencedirect.com/journal/medical-image-analysis/	The Medical Image Computing and Computer Assisted Intervention Society	https://www.elsevier.com/journals/medical-image-analysis/1361-8415/guide-for-authors	1	1	1	1	1	1	0	1	1	0
4	CLINICAL NUCLEAR MEDICINE	☑️	Pass	10.6	Q1	Lippincott Williams & Wilkins	USA	12	Y	Hybird	https://journals.lww.com/nuclearmed/pages/default.aspx	American College of Nuclear Medicine	https://edmgr.ovid.com/cnm/accounts/ifauth.htm	0	0	0	0	0	0	0	0	0	0
5	IEEE TRANSACTIONS ON MEDICAL IMAGING	☑️	Pass	10.6	Q1	Society	USA	12	N	Hybird	https://www.embs.org/tmi/	IEEE Engineering in Medicine and Biology Society	https://ieeetmi.org/authors-instructions	0	0	0	0	0	0	0	0	0	0
6	JOURNAL OF NUCLEAR MEDICINE	☑️	Pass	9.3	Q1	Society	USA	12	Y	Hybird	https://jnm.snmjournals.org	Society of Nuclear Medicine and Molecular Imaging	https://jnm.snmjournals.org/sites/default/files/additional-assets/JNMInfoforAuthors_11082022.pdf	0	0	0	0	0	0	0	0	0	0
7	EUROPEAN JOURNAL OF NUCLEAR MEDICINE AND MOLECULAR IMAGING	☑️	Pass	9.1	Q1	Springer	Germany	12	Y	Hybird	https://www.springer.com/journal/259	European Association of Nuclear Medicine	https://www.springer.com/journal/259/submission-guidelines	0	0	0	0	0	0	0	0	0	0
8	Radiologia Medica	☑️	Pass	8.9	Q1	Springer	Italy	12	Y	Hybird	https://www.springer.com/journal/11547	Italian Society of Medical and Interventional Radiology	https://www.springer.com/journal/11547/submission-guidelines	0	0	0	0	0	0	0	0	0	0
9	Photoacoustics	☑️	Pass	7.9	Q1	Elsevier	Netherlands	4	N	Open	https://www.sciencedirect.com/journal/photoacoustics	None	https://www.elsevier.com/journals/photoacoustics/2213-5979/guide-for-authors	1	1	1	1	1	1	0	1	1	0
10	Circulation-Cardiovascular Imaging	☑️	Pass	7.5	Q1	Lippincott Williams & Wilkins	USA	12	N	Hybird	https://www.ahajournals.org/journal/circimaging	American Heart Association	https://www.ahajournals.org/circimaging/author-instructions	0	0	0	0	0	0	0	0	0	0
11	ULTRASOUND IN OBSTETRICS & GYNECOLOGY	☑️	Pass	7.1	Q1	Wiley	USA	12	N	Hybird	https://obgyn.onlinelibrary.wiley.com/journal/14690705/	International Society of Ultrasound in Obstetrics and Gynecology	https://obgyn.onlinelibrary.wiley.com/hub/journal/14690705/about/author-guidelines	0	0	0	0	0	0	0	0	0	0
12	INTERNATIONAL JOURNAL OF RADIATION ONCOLOGY BIOLOGY PHYSICS	☑️	Pass	7	Q1	Elsevier	USA	15	N	Hybird	https://www.sciencedirect.com/journal/international-journal-of-radiation-oncology-biology-physics	American Society for Radiation Oncology	https://www.astro.org/News-and-Publications/Journals/Author-Instructions	1	1	1	1	1	1	0	1	1	0
13	INVESTIGATIVE RADIOLOGY	☑️	Pass	6.7	Q1	Lippincott Williams & Wilkins	USA	12	Y	Hybird	https://journals.lww.com/investigativeradiology/pages/default.aspx	None	https://edmgr.ovid.com/ir/accounts/ifauth.htm	0	0	0	0	0	0	0	0	0	0
14	JOURNAL OF CARDIOVASCULAR MAGNETIC RESONANCE	☑️	Pass	6.4	Q1	BMC	USA	1	N	Open	https://jcmr-online.biomedcentral.com	Society for Cardiovascular Magnetic Resonance.	https://jcmr-online.biomedcentral.com/submission-guidelines	1	1	0	0	1	0	0	0	0	0
15	European Heart Journal-Cardiovascular Imaging	☑️	Pass	6.2	Q1	Oxford	England	12	N	Hybird	https://academic.oup.com/ehjcimaging	European Society of Cardiology	https://academic.oup.com/ehjcimaging/pages/General_Instructions	0	0	0	0	0	0	0	0	0	0
16	EUROPEAN RADIOLOGY	☑️	Pass	5.9	Q1	Springer	Germany	12	Y	Hybird	https://www.springer.com/journal/330	European Society of Radiology	https://www.european-radiology.org/for-authors/submission-guidelines/	1	1	1	1	1	1	1	0	1	0
17	COMPUTERIZED MEDICAL IMAGING AND GRAPHICS	☑️	Pass	5.7	Q1	Elsevier	USA	8	N	Hybird	https://www.sciencedirect.com/journal/computerized-medical-imaging-and-graphics/	None	https://www.elsevier.com/journals/computerized-medical-imaging-and-graphics/0895-6111/guide-for-authors	1	1	1	1	1	1	0	1	1	0
18	NEUROIMAGE	☑️	Pass	5.7	Q1	Elsevier	USA	20	N	Open	https://www.sciencedirect.com/journal/neuroimage	None	https://www.elsevier.com/journals/neuroimage/1053-8119/guide-for-authors	1	1	1	1	1	1	0	1	1	0
19	RADIOTHERAPY AND ONCOLOGY	☑️	Pass	5.7	Q1	Elsevier	Netherlands	12	N	Hybird	https://www.thegreenjournal.com	European Society for Radiotherapy & Oncology	https://www.thegreenjournal.com/content/authorinfo	1	1	1	1	1	1	0	1	1	0
20	Diagnostic and Interventional Imaging	☑️	Pass	5.5	Q1	Elsevier	France	12	Y	Hybird	https://www.sciencedirect.com/journal/diagnostic-and-interventional-imaging/	Société Française de Radiologie	https://www.elsevier.com/journals/diagnostic-and-interventional-imaging/2211-5684/guide-for-authors	1	1	1	1	1	1	0	1	1	0
21	RADIOGRAPHICS	☑️	Pass	5.5	Q1	Society	USA	7	Y	Hybird	https://pubs.rsna.org/journal/radiographics	Radiological Society of North America	https://pubs.rsna.org/page/radiographics/rgauthor_instructions	1	1	1	0	1	1	0	1	1	0
22	Journal of Cardiovascular Computed Tomography	☑️	Pass	5.4	Q1	Elsevier	USA	6	N	Hybird	https://www.journalofcardiovascularct.com	Society of Cardiovascular CT	https://www.journalofcardiovascularct.com/content/authorinfo	1	1	1	1	1	1	0	1	1	0
23	AMERICAN JOURNAL OF ROENTGENOLOGY	☑️	Pass	5	Q1	Society	USA	12	Y	Open	https://ajronline.org	American Roentgen Ray Society	https://ajronline.org/authorguidelines	1	1	0	0	1	1	0	1	1	0
24	CANCER IMAGING	☑️	Pass	4.9	Q1	BMC	England	1	N	Open	https://cancerimagingjournal.biomedcentral.com	International Cancer Imaging	https://cancerimagingjournal.biomedcentral.com/submission-guidelines	1	1	0	0	1	0	0	0	0	0
25	SEMINARS IN NUCLEAR MEDICINE	☑️	Pass	4.9	Q1	Elsevier	USA	6	Y	Open	https://www.sciencedirect.com/journal/seminars-in-nuclear-medicine	None	https://www.sciencedirect.com/journal/seminars-in-nuclear-medicine/publish/guide-for-authors	0	0	0	0	0	0	0	0	0	0
26	ACADEMIC RADIOLOGY	☑️	Pass	4.8	Q1	Elsevier	USA	12	Y	Hybird	https://www.sciencedirect.com/journal/academic-radiology	Association of University Radiologists	https://www.elsevier.com/journals/academic-radiology/1076-6332/guide-for-authors	1	1	1	1	1	1	0	1	1	0
27	HUMAN BRAIN MAPPING	☑️	Pass	4.8	Q1	Wiley	USA	12	N	Open	https://onlinelibrary.wiley.com/journal/10970193	None	https://onlinelibrary.wiley.com/page/journal/10970193/homepage/forauthors.html	0	0	0	0	0	0	0	0	0	0
28	KOREAN JOURNAL OF RADIOLOGY	☑️	Pass	4.8	Q1	Society	South Korea	12	Y	Open	https://www.kjronline.org	Korean Society of Radiology	https://www.kjronline.org/index.php?body=Instruction	1	1	1	0	1	1	0	0	1	0
29	Insights into Imaging	☑️	Pass	4.7	Q1	Springer	Germany	1	Y	Open	https://insightsimaging.springeropen.com	European Society of Radiology	https://insightsimaging.springeropen.com/submission-guidelines/preparing-your-manuscript	1	1	1	1	1	1	1	0	1	0
30	Journal of the American College of Radiology	☑️	Pass	4.5	Q1	Elsevier	USA	12	Y	Hybird	https://www.jacr.org	American College of Radiology	https://www.jacr.org/content/authorinfo	1	1	0	0	1	1	0	1	1	0
31	JOURNAL OF DIGITAL IMAGING	☑️	Pass	4.4	Q1	Springer	USA	6	Y	Hybird	https://www.springer.com/journal/10278	Society for Imaging Informatics in Medicine	https://www.springer.com/journal/10278/submission-guidelines	0	0	0	0	0	0	0	0	0	0
32	JOURNAL OF MAGNETIC RESONANCE IMAGING	☑️	Pass	4.4	Q1	Wiley	USA	12	Y	Hybird	https://onlinelibrary.wiley.com/journal/15222586?journalRedirectCheck=true	International Society for Magnetic Resonance in Medicine:	https://onlinelibrary.wiley.com/page/journal/15222586/homepage/forauthors.html	1	1	0	0	1	1	0	0	1	0
33	Physical and Engineering Sciences in Medicine	☑️	Pass	4.4	Q1	Springer	Netherlands	4	N	Hybird	https://www.springer.com/journal/13246	Australasian College of Physical Scientists and Engineers in Medicine	https://www.springer.com/journal/13246/submission-guidelines	0	0	0	0	0	0	0	0	0	0
34	ULTRASONICS	☑️	Pass	4.2	Q2	Elsevier	Netherlands	9	N	Hybird	https://www.sciencedirect.com/journal/ultrasonics	None	https://www.elsevier.com/journals/ultrasonics/0041-624X/guide-for-authors	1	1	1	1	1	1	0	1	1	0
35	EJNMMI Physics	☑️	Pass	4	Q2	Springer	Germany	1	Y	Open	https://ejnmmiphys.springeropen.com	European Association of Nuclear Medicine	https://ejnmmiphys.springeropen.com/submission-guidelines	1	1	0	0	1	0	0	0	0	0
36	MEDICAL PHYSICS	☑️	Pass	3.8	Q2	Wiley	USA	12	Y	Hybird	https://www.medphys.org	American Association of Physicists in Medicine	https://aapm.onlinelibrary.wiley.com/hub/journal/24734209/about/author-guidelines	1	1	0	0	1	0	0	0	0	0
37	Radiation Oncology	☑️	Pass	3.6	Q2	BMC	England	1	N	Open	https://ro-journal.biomedcentral.com	None	https://ro-journal.biomedcentral.com/submission-guidelines	1	1	0	0	1	0	0	0	0	0
38	AMERICAN JOURNAL OF NEURORADIOLOGY	☑️	Pass	3.5	Q2	Society	USA	12	N	Hybird	https://www.ajnr.org	American Society of Neuroradiology	https://www.ajnr.org/page/content/Information-for-Authors	1	1	0	0	1	1	0	1	1	0
39	JOURNAL OF BIOMEDICAL OPTICS	☑️	Pass	3.5	Q2	Society	USA	12	N	Open	https://www.spiedigitallibrary.org/journals/journal-of-biomedical-optics?SSO=1	Society of Photo-Optical Instrumentation Engineers	https://www.spiedigitallibrary.org/journals/journal-of-biomedical-optics/author-guidelines#navBarAnchor	1	1	0	0	1	1	0	0	1	0
40	JOURNAL OF NEURORADIOLOGY	☑️	Pass	3.5	Q2	Elsevier	France	5	N	Hybird	https://www.sciencedirect.com/journal/journal-of-neuroradiology	French Society of Neuroradiology	https://www.elsevier.com/journals/journal-of-neuroradiology/0150-9861/guide-for-authors	1	1	1	1	1	1	0	1	1	0
41	PHYSICS IN MEDICINE AND BIOLOGY	☑️	Pass	3.5	Q2	IOP	England	24	N	Hybird	https://iopscience.iop.org/journal/0031-9155	Institute of Physics and Engineering in Medicine	https://publishingsupport.iopscience.iop.org/journals/physics-in-medicine-biology/	0	0	0	0	0	0	0	0	0	0
42	SEMINARS IN RADIATION ONCOLOGY	Not avaliable document	Pass	3.5	Q2	Elsevier	USA	4	N	Hybird	https://www.sciencedirect.com/journal/seminars-in-radiation-oncology	None	https://www.sciencedirect.com/journal/seminars-in-radiation-oncology/publish/guide-for-authors	N/a	N/a	N/a	N/a	N/a	N/a	N/a	N/a	N/a	N/a
43	Biomedical Optics Express	☑️	Pass	3.4	Q2	Optica Publishing Group	USA	12	N	Open	https://opg.optica.org/boe/home.cfm	None	https://opg.optica.org/boe/author/author.cfm	0	0	0	0	0	0	0	0	0	0
44	CANCER BIOTHERAPY AND RADIOPHARMACEUTICALS	☑️	Pass	3.4	Q2	Mary Ann Libert	USA	10	N	Hybird	https://home.liebertpub.com/publications/cancer-biotherapy-and-radiopharmaceuticals/8/	None	https://home.liebertpub.com/publications/cancer-biotherapy-and-radiopharmaceuticals/8/for-authors#policies	0	0	0	0	0	0	0	0	0	0
45	Physica Medica-European Journal of Medical Physics	☑️	Pass	3.4	Q2	Elsevier	Italy	8	Y	Hybird	https://www.physicamedica.com	International Organization for Medical Physics	https://www.physicamedica.com/content/authorinfo	1	1	1	1	1	1	0	1	1	0
46	RADIATION RESEARCH	☑️	Pass	3.4	Q2	Society	USA	12	N	Hybird	https://meridian.allenpress.com/radiation-research	Radiation Research Society	https://meridian.allenpress.com/DocumentLibrary/RADE/RARE_Info_for_Authors_5-30-2018.pdf	0	0	0	0	0	0	0	0	0	0
47	ULTRASCHALL IN DER MEDIZIN	German	N/a	3.4	Q2	N/a	N/a	N/a	N/a	N/a	N/a	N/a	N/a	N/a	N/a	N/a	N/a	N/a	N/a	N/a	N/a	N/a	N/a
48	DENTOMAXILLOFACIAL RADIOLOGY	☑️	Pass	3.3	Q2	Society	England	8	N	Hybird	https://www.birpublications.org/journal/dmfr	British Institute of Radiology	https://www.birpublications.org/page/ifa/dmfr	0	0	0	0	0	0	0	0	0	0
49	EUROPEAN JOURNAL OF RADIOLOGY	☑️	Pass	3.3	Q2	Elsevier	Ireland	12	Y	Hybird	https://www.sciencedirect.com/journal/european-journal-of-radiology	None	https://www.elsevier.com/journals/european-journal-of-radiology/0720-048X/guide-for-authors	1	1	1	1	1	1	0	1	1	0
50	JOURNAL OF THORACIC IMAGING	☑️	Pass	3.3	Q2	Lippincott Williams & Wilkins	USA	6	Y	Hybird	https://journals.lww.com/thoracicimaging/pages/default.aspx	Society of Thoracic Radiology	https://edmgr.ovid.com/jti/accounts/ifauth.htm	0	0	0	0	0	0	0	0	0	0
51	MAGNETIC RESONANCE IN MEDICINE	☑️	Pass	3.3	Q2	Wiley	USA	12	Y	Hybird	https://onlinelibrary.wiley.com/journal/15222594	International Society for Magnetic Resonance in Medicine:	https://onlinelibrary.wiley.com/pb-assets/assets/15222594/authorguidelinesdec22-1671206311.pdf	0	0	0	0	0	0	0	0	0	0
52	Practical Radiation Oncology	☑️	Pass	3.3	Q2	Elsevier	USA	6	N	Hybird	https://www.practicalradonc.org	American Society for Radiation Oncology	https://www.astro.org/News-and-Publications/Journals/Author-Instructions	1	1	1	1	1	1	0	1	1	0
53	EJNMMI Research	☑️	Pass	3.2	Q2	Springer	Germany	1	Y	Open	https://ejnmmires.springeropen.com	American College of Nuclear Medicine	https://ejnmmires.springeropen.com/submission-guidelines	1	1	0	0	1	0	0	0	0	0
54	CANADIAN ASSOCIATION OF RADIOLOGISTS JOURNAL-JOURNAL DE L ASSOCIATION CANADIENNE DES RADIOLOGISTES	☑️	Pass	3.1	Q2	SAGE	Canada	1	Y	Hybird	https://journals.sagepub.com/home/caj	Canadian Association of Radiologists	https://journals.sagepub.com/author-instructions/CAJ	1	1	1	1	1	1	0	1	1	1
55	Clinical and Translational Radiation Oncology	☑️	Pass	3.1	Q2	Elsevier	Ireland	6	N	Open	https://www.sciencedirect.com/journal/clinical-and-translational-radiation-oncology?utm_medium=SRCH&dgcid=STMJ_1648021317_SC&utm_source=B&utm_campaign=STMJ_1648021317_SC	European Society for Radiotherapy & Oncology	https://www.elsevier.com/journals/clinical-and-translational-radiation-oncology/2405-6308/guide-for-authors	1	1	1	1	1	1	0	1	1	0
56	INTERNATIONAL JOURNAL OF HYPERTHERMIA	☑️	Pass	3.1	Q2	Taylor & Francis	England	8	N	Open	https://www.tandfonline.com/journals/ihyt20?utm_source=TFO&utm_medium=cms&utm_campaign=JRA25531	Society for Thermal Medicine	https://www.tandfonline.com/action/authorSubmission?show=instructions&journalCode=ihyt20	0	0	0	0	0	0	0	0	0	0
57	MOLECULAR IMAGING AND BIOLOGY	☑️	Pass	3.1	Q2	Springer	USA	6	Y	Hybird	https://www.springer.com/journal/11307	World Molecular Imaging Society	https://www.springer.com/journal/11307/submission-guidelines	0	0	0	0	0	0	0	0	0	0
58	NUCLEAR MEDICINE AND BIOLOGY	☑️	Pass	3.1	Q2	Elsevier	USA	8	Y	Hybird	https://www.sciencedirect.com/journal/nuclear-medicine-and-biology	Society of Radiopharmaceutical Sciences	https://www.elsevier.com/journals/nuclear-medicine-and-biology/0969-8051/guide-for-authors	1	1	1	1	1	1	0	1	1	0
59	STRAHLENTHERAPIE UND ONKOLOGIE	☑️	Pass	3.1	Q2	Springer	Germany	12	N	Hybird	https://www.springer.com/journal/66	German Society of Radiation Oncology	https://www.springer.com/journal/66/submission-guidelines	0	0	0	0	0	0	0	0	0	0
60	Ultrasonography	☑️	Pass	3.1	Q2	Society	South Korea	4	Y	Open	https://www.e-ultrasonography.org	Korean Society of Ultrasound Medicine	https://www.e-ultrasonography.org/authors/authors.php	0	0	0	0	0	0	0	0	0	0
61	International Journal of Computer Assisted Radiology and Surgery	☑️	Pass	3	Q2	Springer	Germany	6	N	Hybird	https://www.springer.com/journal/11548	International Foundation for Computer Assisted Radiology and Surgery	https://www.springer.com/journal/11548/submission-guidelines	0	0	0	0	0	0	0	0	0	0
62	Magnetic Resonance in Medical Sciences	☑️	Pass	3	Q2	Society	Japan	4	Y	Open	https://www.jstage.jst.go.jp/browse/mrms	Japanese Society of Magnetic Resonance	https://www.jsmrm.jp/modules/mrms/index.php?content_id=1	0	0	0	0	0	0	0	0	0	0
63	CARDIOVASCULAR AND INTERVENTIONAL RADIOLOGY	☑️	Pass	2.9	Q2	Springer	USA	12	N	Hybird	https://www.springer.com/journal/270	Cardiovascular and Interventional Radiological Society of Europe	https://www.springer.com/journal/270/submission-guidelines	0	0	0	0	0	0	0	0	0	0
64	JOURNAL OF VASCULAR AND INTERVENTIONAL RADIOLOGY	☑️	Pass	2.9	Q2	Elsevier	USA	12	N	Hybird	https://www.sciencedirect.com/journal/journal-of-vascular-and-interventional-radiology	Society of Interventional Radiology	https://www.elsevier.com/journals/journal-of-vascular-and-interventional-radiology/1051-0443/guide-for-authors	1	1	1	1	1	1	0	1	1	0
65	NMR IN BIOMEDICINE	☑️	Pass	2.9	Q2	Wiley	England	12	N	Hybird	https://analyticalsciencejournals.onlinelibrary.wiley.com/journal/10991492/?utm_medium=referral&utm_source=baidu_scholar&utm_campaign=RWA17109&utm_content=Global_Marketing_PS_NMR_in_Biomedicine	None	https://analyticalsciencejournals.onlinelibrary.wiley.com/hub/journal/10991492/homepage/forauthors.html	0	0	0	0	0	0	0	0	0	0
66	ULTRASOUND IN MEDICINE AND BIOLOGY	☑️	Pass	2.9	Q2	Elsevier	England	12	N	Hybird	https://www.sciencedirect.com/journal/ultrasound-in-medicine-and-biology	World Federation for Ultrasound in Medicine and Biology	https://www.elsevier.com/journals/ultrasound-in-medicine-and-biology/0301-5629/guide-for-authors	1	1	1	1	1	1	0	1	1	0
67	Clinical Neuroradiology	☑️	Pass	2.8	Q2	Springer	Germany	4	N	Hybird	https://www.springer.com/journal/62	German, Austrian, and Swiss Societies of Neuroradiology	https://www.springer.com/journal/62/submission-guidelines	0	0	0	0	0	0	0	0	0	0
68	Molecular Imaging	☑️	Pass	2.8	Q2	Hindawi	USA	1	N	Open	https://www.hindawi.com/journals/moi/	Society of Nuclear Medicine and Molecular Imaging	https://www.hindawi.com/journals/moi/guidelines/	0	0	0	0	0	0	0	0	0	0
69	NEURORADIOLOGY	☑️	Pass	2.8	Q2	Springer	Germany	6	N	Hybird	https://www.springer.com/journal/234/	European Society of Neuroradiology	https://www.springer.com/journal/234/submission-guidelines	0	0	0	0	0	0	0	0	0	0
70	Quantitative Imaging in Medicine and Surgery	☑️	Pass	2.8	Q2	AME	China	12	Y	Open	https://qims.amegroups.org	None	https://qims.amegroups.org/pages/view/guidelines-for-authors	1	0	1	0	0	0	0	0	0	0
71	BMC MEDICAL IMAGING	☑️	Pass	2.7	Q3	BMC	England	1	Y	Open	https://bmcmedimaging.biomedcentral.com	None	https://bmcmedimaging.biomedcentral.com/submission-guidelines	1	1	0	0	1	0	0	0	0	0
72	ANNALS OF NUCLEAR MEDICINE	☑️	Pass	2.6	Q3	Springer	Japan	10	Y	Hybird	https://www.springer.com/journal/12149/	Japanese Society of Nuclear Medicine	https://www.springer.com/journal/12149/submission-guidelines	0	0	0	0	0	0	0	0	0	0
73	BRITISH JOURNAL OF RADIOLOGY	☑️	Pass	2.6	Q3	Society	England	12	Y	Hybird	https://www.birpublications.org/journal/bjr	British Institute of Radiology	https://www.birpublications.org/page/ifa/bjr	0	0	0	0	0	0	0	0	0	0
74	CLINICAL RADIOLOGY	☑️	Pass	2.6	Q3	Elsevier	England	12	Y	Hybird	https://www.clinicalradiologyonline.net	The Royal College of Radiologists	https://www.clinicalradiologyonline.net/content/authorinfo	1	1	1	1	1	1	0	1	1	0
75	INTERNATIONAL JOURNAL OF RADIATION BIOLOGY	☑️	Pass	2.6	Q3	Taylor & Francis	England	12	N	Hybird	https://www.tandfonline.com/journals/irab20	None	https://www.tandfonline.com/action/authorSubmission?show=instructions&journalCode=irab20	0	0	0	0	0	0	0	0	0	0
76	Dose-Response	☑️	Pass	2.5	Q3	SAGE	USA	4	N	Open	https://journals.sagepub.com/home/dosb	International Dose-Response Society	https://journals.sagepub.com/author-instructions/DOS	1	1	1	1	1	1	0	1	1	1
77	Journal of Innovative Optical Health Sciences	☑️	Pass	2.5	Q3	World Scientific Publishing	China	6	N	Open	https://www.worldscientific.com/worldscinet/jiohs	None	https://www.worldscientific.com/page/jiohs/submission-guidelines	0	0	0	0	0	0	0	0	0	0
78	MAGNETIC RESONANCE IMAGING	☑️	Pass	2.5	Q3	Elsevier	USA	10	Y	Hybird	https://www.sciencedirect.com/journal/magnetic-resonance-imaging	None	https://www.elsevier.com/journals/magnetic-resonance-imaging/0730-725x/guide-for-authors	1	1	1	1	1	1	0	1	1	0
79	Abdominal Radiology	☑️	Pass	2.4	Q3	Springer	USA	12	Y	Hybird	https://www.springer.com/journal/261	Society of Abdominal Radiology	https://www.springer.com/journal/261/submission-guidelines	0	0	0	0	0	0	0	0	0	0
80	JOURNAL OF NEUROIMAGING	☑️	Pass	2.4	Q3	Wiley	USA	6	N	Hybird	https://onlinelibrary.wiley.com/journal/15526569	American Society of Neuroimaging	https://onlinelibrary.wiley.com/page/journal/15526569/homepage/forauthors.html	0	0	0	0	0	0	0	0	0	0
81	JOURNAL OF NUCLEAR CARDIOLOGY	☑️	Pass	2.4	Q3	Springer	USA	6	N	Hybird	https://www.springer.com/journal/12350	American Society of Nuclear Cardiology	https://www.springer.com/journal/12350/submission-guidelines	0	0	0	0	0	0	0	0	0	0
82	Radiology and Oncology	☑️	Pass	2.4	Q3	Walter de Gruyter	Slovenia	4	N	Open	https://www.radioloncol.com/index.php/ro	Association of Radiology and Oncology	https://www.radioloncol.com/index.php/ro/about/submissions#authorGuidelines	1	1	0	0	1	1	0	1	1	0
83	Current Radiopharmaceuticals	☑️	Pass	2.3	Q3	Bentham	Netherlands	4	N	Hybird	https://www.eurekaselect.com/journal/95	None	https://www.eurekaselect.com/journal/95/ifa	1	1	0	0	1	1	0	0	0	0
84	JOURNAL OF ULTRASOUND IN MEDICINE	☑️	Pass	2.3	Q3	Wiley	USA	12	N	Hybird	https://onlinelibrary.wiley.com/journal/15509613	American Institute of Ultrasound in Medicine	https://onlinelibrary.wiley.com/page/journal/15509613/homepage/guidelinesforauthors.html	0	0	0	0	0	0	0	0	0	0
85	MAGNETIC RESONANCE MATERIALS IN PHYSICS BIOLOGY AND MEDICINE	☑️	Pass	2.3	Q3	Springer	USA	6	Y	Hybird	https://www.springer.com/journal/10334	European Society for Magnetic Resonance in Medicine and Biology	https://www.springer.com/journal/10334/submission-guidelines	0	0	0	0	0	0	0	0	0	0
86	NEUROIMAGING CLINICS OF NORTH AMERICA	☑️	Pass	2.3	Q3	Elsevier	USA	4	N	Hybird	https://www.neuroimaging.theclinics.com	None	https://www.theclinics.com/authorinformation	1	1	1	1	1	1	0	1	1	0
87	PEDIATRIC RADIOLOGY	☑️	Pass	2.3	Q3	Springer	USA	13	N	Hybird	https://www.springer.com/journal/247	European Society of Paediatric Radiology	https://www.springer.com/journal/247/submission-guidelines	0	0	0	0	0	0	0	0	0	0
88	ULTRASONIC IMAGING	☑️	Pass	2.3	Q3	SAGE	USA	4	N	Hybird	https://journals.sagepub.com/home/uix	None	https://journals.sagepub.com/author-instructions/UIX	1	1	1	1	1	1	0	1	1	1
89	HEALTH PHYSICS	☑️	Pass	2.2	Q3	Lippincott Williams & Wilkins	USA	6	N	Hybird	https://journals.lww.com/health-physics/pages/default.aspx	Health Physics Society	https://journals.lww.com/health-physics/Pages/Information-for-Authors.aspx	0	0	0	0	0	0	0	0	0	0
90	Clinical and Translational Imaging	☑️	Pass	2.1	Q3	Springer	Italy	6	Y	Hybird	https://www.springer.com/journal/40336/aims-and-scope	Italian Association of Nuclear Medicine and Molecular Imaging	https://www.springer.com/journal/40336/submission-guidelines	0	0	0	0	0	0	0	0	0	0
91	Clinical Imaging	☑️	Pass	2.1	Q3	Elsevier	USA	6	Y	Hybird	https://www.sciencedirect.com/journal/clinical-imaging/	None	https://www.elsevier.com/journals/clinical-imaging/0899-7071/guide-for-authors	1	1	1	1	1	1	0	1	1	0
92	Diagnostic and Interventional Radiology	☑️	Pass	2.1	Q3	Galenos	Turkey	6	Y	Open	https://www.dirjournal.org	Turkish Society of Radiology	https://www.dirjournal.org/instructions-to-authors	0	0	0	0	0	0	0	0	0	0
93	INTERNATIONAL JOURNAL OF CARDIOVASCULAR IMAGING	☑️	Pass	2.1	Q3	Springer	USA	6	N	Hybird	https://www.springer.com/journal/10554	None	https://www.springer.com/journal/10554/submission-guidelines	0	0	0	0	0	0	0	0	0	0
94	Japanese Journal of Radiology	☑️	Pass	2.1	Q3	Springer	Japan	10	Y	Hybird	https://www.springer.com/journal/11604	Japan Radiological Society	https://www.springer.com/journal/11604/submission-guidelines	0	0	0	0	0	0	0	0	0	0
95	Journal of Applied Clinical Medical Physics	☑️	Pass	2.1	Q3	Wiley	USA	6	Y	Open	https://aapm.onlinelibrary.wiley.com/journal/15269914/	American Association of Physicists in Medicine	https://aapm.onlinelibrary.wiley.com/hub/journal/15269914/about/author-guidelines	1	1	0	0	1	0	0	0	0	0
96	SKELETAL RADIOLOGY	☑️	Pass	2.1	Q3	Springer	USA	12	N	Hybird	https://www.springer.com/journal/256	International Skeletal Society	https://www.springer.com/journal/256/submission-guidelines	0	0	0	0	0	0	0	0	0	0
97	JOURNAL OF RADIATION RESEARCH	☑️	Pass	2	Q3	Elsevier	Japan	6	N	Open	https://www.sciencedirect.com/journal/journal-of-radiation-research-and-applied-sciences	None	https://www.elsevier.com/journals/journal-of-radiation-research-and-applied-sciences/1687-8507/guide-for-authors	1	1	1	1	1	1	0	1	1	0
98	Journal of the Belgian Society of Radiology	☑️	Pass	2	Q3	Ubiquity	Belgium	1	Y	Open	https://jbsr.be	Belgian Society of Radiology	https://jbsr.be/about/submissions	0	0	0	0	0	0	0	0	0	0
99	Zeitschrift fur Medizinische Physik	☑️	Pass	2	Q3	Elsevier	Germany	4	Y	Open	https://www.sciencedirect.com/journal/zeitschrift-fur-medizinische-physik/	German and Austrian Society of Medical Physics and the Swiss Society of Radiobiology and Medical Physics	https://www.elsevier.com/journals/zeitschrift-fur-medizinische-physik/0939-3889/guide-for-authors	1	1	1	1	1	1	0	1	1	0
100	Brachytherapy	☑️	Pass	1.9	Q3	Elsevier	USA	4	N	Hybird	https://www.sciencedirect.com/journal/brachytherapy	American Brachytherapy Society	https://www.elsevier.com/journals/brachytherapy/1538-4721/guide-for-authors	1	1	1	1	1	1	0	1	1	0
101	RADIOLOGIC CLINICS OF NORTH AMERICA	☑️	Pass	1.9	Q3	Elsevier	USA	6	Y	Hybird	https://www.radiologic.theclinics.com	None	https://www.theclinics.com/authorinformation	1	1	1	1	1	1	0	1	1	0
102	Tomography	☑️	Pass	1.9	Q3	MDPI	Switzerland	6	Y	Open	https://www.mdpi.com/journal/tomography	None	https://www.mdpi.com/journal/tomography/instructions	0	0	0	0	0	0	0	0	0	0
103	Journal of Medical Ultrasonics	☑️	Pass	1.8	Q4	Springer	Japan	4	Y	Hybird	https://www.springer.com/journal/10396	Japan Society of Ultrasonics in Medicine.	https://www.springer.com/journal/10396/submission-guidelines	0	0	0	0	0	0	0	0	0	0
104	ROFO-FORTSCHRITTE AUF DEM GEBIET DER RONTGENSTRAHLEN UND DER BILDGEBENDEN VERFAHREN	German	N/a	1.8	Q4	N/a	N/a	N/a	N/a	N/a	N/a	N/a	N/a	N/a	N/a	N/a	N/a	N/a	N/a	N/a	N/a	N/a	N/a
105	INTERVENTIONAL NEURORADIOLOGY	☑️	Pass	1.7	Q4	SAGE	Italy	4	N	Hybird	https://journals.sagepub.com/home/ine	None	https://journals.sagepub.com/author-instructions/INE	1	1	1	1	1	1	0	1	1	1
106	Medical Ultrasonography	☑️	Pass	1.7	Q4	Society	Romania	4	N	Open	https://www.medultrason.ro/medultrason/index.php/medultrason	Romanian Society for Ultrasonography in Medicine and Biology	https://www.medultrason.ro/medultrason/index.php/medultrason/about/submissions#authorGuidelines	0	0	0	0	0	0	0	0	0	0
107	RADIATION AND ENVIRONMENTAL BIOPHYSICS	☑️	Pass	1.7	Q4	Springer	Germany	4	N	Hybird	https://www.springer.com/journal/411	None	https://www.springer.com/journal/411/submission-guidelines	0	0	0	0	0	0	0	0	0	0
108	Applied Radiation and Isotopes	☑️	Pass	1.6	Q4	Elsevier	USA	12	N	Hybird	https://www.sciencedirect.com/journal/applied-radiation-and-isotopes	None	https://www.elsevier.com/journals/applied-radiation-and-isotopes/0969-8043/guide-for-authors	1	1	1	1	1	1	0	1	1	0
109	Journal of Medical Imaging and Radiation Oncology	☑️	Pass	1.6	Q4	Wiley	Australia	8	Y	Hybird	https://onlinelibrary.wiley.com/journal/17549485/	Royal Australian and New Zealand College of Radiologists	https://onlinelibrary.wiley.com/page/journal/17549485/homepage/forauthors.html	0	0	0	0	0	0	0	0	0	0
110	Magnetic Resonance Imaging Clinics of North America	☑️	Pass	1.6	Q4	Elsevier	USA	4	Y	Hybird	https://www.mri.theclinics.com	None	https://www.theclinics.com/authorinformation	1	1	1	1	1	1	0	1	1	0
111	Hellenic Journal of Nuclear Medicine	☑️	Pass	1.5	Q4	Society	Greece	3	Y	Open	https://www.nuclmed.gr/about/	Hellenic Society of Nuclear Medicine	https://www.nuclmed.gr/wp/wp-content/uploads/2017/04/instructions-to-authors-en.pdf	0	0	0	0	0	0	0	0	0	0
112	JOURNAL OF RADIOLOGICAL PROTECTION	☑️	Pass	1.5	Q4	IOP	England	4	N	Hybird	https://iopscience.iop.org/journal/0952-4746	Society for Radiological Protection	https://publishingsupport.iopscience.iop.org/journals/journal-of-radiological-protection/	0	0	0	0	0	0	0	0	0	0
113	NUCLEAR MEDICINE COMMUNICATIONS	☑️	Pass	1.5	Q4	Lippincott Williams & Wilkins	USA	12	Y	Hybird	https://journals.lww.com/nuclearmedicinecomm/Pages/default.aspx	British Nuclear Medicine Society	https://edmgr.ovid.com/nmc/accounts/ifauth.htm	1	1	0	0	1	0	0	0	0	0
114	NUKLEARMEDIZIN-NUCLEAR MEDICINE	German	N/a	1.5	Q4	N/a	N/a	N/a	N/a	N/a	N/a	N/a	N/a	N/a	N/a	N/a	N/a	N/a	N/a	N/a	N/a	N/a	N/a
115	QUARTERLY JOURNAL OF NUCLEAR MEDICINE AND MOLECULAR IMAGING	☑️	Pass	1.5	Q4	Edizioni Minerva Medica	Italy	4	Y	Hybird	https://www.minervamedica.it/en/journals/nuclear-med-molecular-imaging/index.php	Society of Radiopharmaceutical Sciences	https://www.minervamedica.it/en/journals/nuclear-med-molecular-imaging/notice-to-authors.php	0	0	0	0	0	0	0	0	0	0
116	Current Medical Imaging	☑️	Pass	1.4	Q4	Bentham	United Arab Emirates	6	Y	Open	https://www.eurekaselect.com/journal/33	None	https://www.eurekaselect.com/pages/author-guidelines	1	1	0	0	1	1	0	0	0	0
117	Journal of Contemporary Brachytherapy	☑️	Pass	1.4	Q4	Termedia Publishing House	Poland	4	N	Open	https://www.termedia.pl/Journal/-54	Polish Brachytherapy Society and Indian Brachytherapy Society	https://www.termedia.pl/Journal/Journal_of_Contemporary_Brachytherapy-54/Strona-774	0	0	0	0	0	0	0	0	0	0
118	SEMINARS IN INTERVENTIONAL RADIOLOGY	☑️	Pass	1.4	Q4	Thieme	USA	4	Y	Hybird	https://www.thiemechina.com/Index/show/catid/124/id/362.html	None	https://web.thieme.com/media/ita/pubid2048889311.pdf	0	0	0	0	0	0	0	0	0	0
119	SEMINARS IN MUSCULOSKELETAL RADIOLOGY	☑️	Pass	1.4	Q4	Thieme	USA	5	Y	Hybird	https://www.thiemechina.com/Index/show/catid/124/id/363.html	None	https://web.thieme.com/media/ita/pubid393203678.pdf	0	0	0	0	0	0	0	0	0	0
120	SURGICAL AND RADIOLOGIC ANATOMY	☑️	Pass	1.4	Q4	Springer	France	10	N	Hybird	https://www.springer.com/journal/276	None	https://www.springer.com/journal/276/submission-guidelines	0	0	0	0	0	0	0	0	0	0
121	ACTA RADIOLOGICA	☑️	Pass	1.3	Q4	SAGE	England	12	Y	Hybird	https://journals.sagepub.com/home/acr	Societies of medical radiology in Denmark, Finland, Iceland, Norway and Sweden	https://journals.sagepub.com/author-instructions/ACR	1	1	1	1	1	1	0	1	1	1
122	Cancer Radiotherapie	French	N/a	1.3	Q4	N/a	N/a	N/a	N/a	N/a	N/a	N/a	N/a	N/a	N/a	N/a	N/a	N/a	N/a	N/a	N/a	N/a	N/a
123	JOURNAL OF COMPUTER ASSISTED TOMOGRAPHY	☑️	Pass	1.3	Q4	Lippincott Williams & Wilkins	USA	6	Y	Hybird	https://journals.lww.com/jcat/pages/default.aspx	None	https://journals.lww.com/jcat/Pages/informationforauthors.aspx	0	0	0	0	0	0	0	0	0	0
124	Ultrasound Quarterly	☑️	Pass	1.3	Q4	Lippincott Williams & Wilkins	USA	4	Y	Hybird	https://journals.lww.com/ultrasound-quarterly/pages/default.aspx	Society of Radiologists in Ultrasound	https://edmgr.ovid.com/usq/accounts/ifauth.htm	0	0	0	0	0	0	0	0	0	0
125	Medical Dosimetry	☑️	Pass	1.2	Q4	Elsevier	USA	4	N	Hybird	https://www.sciencedirect.com/journal/medical-dosimetry	American Association of Medical Dosimetrists	https://www.elsevier.com/journals/medical-dosimetry/0958-3947/guide-for-authors	1	1	1	1	1	1	0	1	1	0
126	Revista Espanola de Medicina Nuclear e Imagen Molecular	Spanish	N/a	1.2	Q4	N/a	N/a	N/a	N/a	N/a	N/a	N/a	N/a	N/a	N/a	N/a	N/a	N/a	N/a	N/a	N/a	N/a	N/a
127	RADIOPROTECTION	French	N/a	1.1	Q4	N/a	N/a	N/a	N/a	N/a	N/a	N/a	N/a	N/a	N/a	N/a	N/a	N/a	N/a	N/a	N/a	N/a	N/a
128	SEMINARS IN ULTRASOUND CT AND MRI	Not avaliable document	Pass	1.1	Q4	Elsevier	USA	6	Y	Hybird	https://www.sciencedirect.com/journal/seminars-in-ultrasound-ct-and-mri	None	https://www.sciencedirect.com/journal/seminars-in-ultrasound-ct-and-mri/publish/guide-for-authors	N/a	N/a	N/a	N/a	N/a	N/a	N/a	N/a	N/a	N/a
129	RADIATION PROTECTION DOSIMETRY	☑️	Pass	1	Q4	Oxford	England	20	N	Hybird	https://academic.oup.com/rpd	None	https://academic.oup.com/rpd/pages/General_Instructions	0	0	0	0	0	0	0	0	0	0
130	JOURNAL OF CLINICAL ULTRASOUND	☑️	Pass	0.9	Q4	Wiley	USA	9	N	Hybird	https://onlinelibrary.wiley.com/journal/10970096	None	https://onlinelibrary.wiley.com/page/journal/10970096/homepage/forauthors.html	0	0	0	0	0	0	0	0	0	0
131	Radiologie	German	N/a	0.7	Q4	N/a	N/a	N/a	N/a	N/a	N/a	N/a	N/a	N/a	N/a	N/a	N/a	N/a	N/a	N/a	N/a	N/a	N/a
132	CONCEPTS IN MAGNETIC RESONANCE PART A	☑️	Pass	0.6	Q4	Hindawi	USA	1	N	Hybird	https://www.hindawi.com/journals/cmra/	None	https://www.hindawi.com/journals/cmra/guidelines/	0	0	0	0	0	0	0	0	0	0
133	International Journal of Radiation Research	☑️	Pass	0.6	Q4	Baresh-e-Danesh	Iran	4	Y	Open	http://ijrr.com/page.php?slct_pg_id=12&sid=1&slc_lang=en	None	http://ijrr.com/page/18/Submission-Instructions	0	0	0	0	0	0	0	0	0	0
134	SEMINARS IN ROENTGENOLOGY	☑️	Pass	0.4	Q4	Elsevier	USA	4	Y	Hybird	https://www.sciencedirect.com/journal/seminars-in-roentgenology	None	https://www.sciencedirect.com/journal/seminars-in-roentgenology/publish/guide-for-authors	1	1	1	1	1	1	0	1	1	0
135	Iranian Journal of Radiology	Not avaliable	N/a	0.3	Q4	N/a	N/a	N/a	N/a	N/a	N/a	N/a	N/a	N/a	N/a	N/a	N/a	N/a	N/a	N/a	N/a	N/a	N/a
136	Journal of Medical Imaging	☑️	Pass	2.4	N. a.	Society	USA	4	Y	Hybird	https://www.spiedigitallibrary.org/journals/journal-of-medical-imaging?SSO=1	Society of Photo-Optical Instrumentation Engineers	https://www.spiedigitallibrary.org/journals/journal-of-medical-imaging/author-guidelines#navBarAnchor	1	1	0	0	1	1	0	0	1	0
137	Radiography	☑️	Pass	2.6	N. a.	Elsevier	England	4	Y	Hybird	https://www.sciencedirect.com/journal/radiography/	Society and College of Radiographers and the European Federation of Radiographer Societies	https://www.sciencedirect.com/journal/radiography/publish/guide-for-authors	1	1	1	1	1	1	0	1	1	0
138	Emergency Radiology	☑️	Pass	2.2	N. a.	Springer	Germany	6	Y	Hybird	https://link.springer.com/journal/10140	American Society of Emergency Radiology	https://link.springer.com/journal/10140/submission-guidelines	0	0	0	0	0	0	0	0	0	0
139	Advances in Radiation Oncology	☑️	Pass	2.3	N. a.	Elsevier	USA	4	N	Open	https://www.sciencedirect.com/journal/advances-in-radiation-oncology	American Society for Radiation Oncology	https://www.astro.org/News-and-Publications/Journals/Advances-in-Radiation-Oncology/Advances-Instructions-for-Authors	1	1	1	1	1	1	0	1	1	0
140	Biomedical Physics & Engineering Express	☑️	Pass	1.4	N. a.	IOP	England	6	Y	Hybird	https://iopscience.iop.org/journal/2057-1976	None	https://publishingsupport.iopscience.iop.org/journals/biomedical-physics-engineering-express/	0	0	0	0	0	0	0	0	0	0
141	Radiology-Artificial Intelligence	☑️	Pass	9.8	N. a.	Society	USA	6	N	Hybird	https://pubs.rsna.org/journal/ai	Radiological Society of North America	https://pubs.rsna.org/page/ai/author-instructions	1	1	1	0	1	1	0	1	1	0
142	World Journal of Radiology	☑️	Pass	2.5	N. a.	Baishideng	USA	12	Y	Open	https://www.wjgnet.com/1949-8470/about.htm	None	https://www.wjgnet.com/bpg/gerinfo/204	0	0	0	0	0	0	0	0	0	0
143	IEEE Transactions on Radiation and Plasma Medical Sciences	☑️	Pass	4.4	N. a.	IEEE	USA	6	Y	Hybird	https://ieeexplore.ieee.org/xpl/RecentIssue.jsp?punumber=7433213	Nuclear and Plasma Science Society	https://journals.ieeeauthorcenter.ieee.org/submit-your-article-for-peer-review/the-ieee-article-submission-process/	0	0	0	0	0	0	0	0	0	0
144	Radiology-Cardiothoracic Imaging	☑️	Pass	7	N. a.	Society	USA	6	Y	Hybird	https://pubs.rsna.org/journal/cardiothoracic	Radiological Society of North America	https://pubs.rsna.org/page/cardiothoracic/author-instructions	1	1	1	0	1	1	0	1	1	0
145	Journal of Ultrasound	☑️	Pass	2	N. a.	Springer	Netherlands	4	Y	Hybird	https://link.springer.com/journal/40477	Italian Society for Ultrasound in Medicine and Biology	https://link.springer.com/journal/40477/submission-guidelines	0	0	0	0	0	0	0	0	0	0
146	Reports of Practical Oncology and Radiotherapy	☑️	Pass	1.2	N. a.	Via Medica	Poland	6	N	Hybird	https://journals.viamedica.pl/rpor/index	Polish Society of Radiation Oncology	https://journals.viamedica.pl/rpor/about	0	0	0	0	0	0	0	0	0	0
147	Current Problems in Diagnostic Radiology	☑️	Pass	1.4	N. a.	Elsevier	USA	6	Y	Hybird	https://www.sciencedirect.com/journal/current-problems-in-diagnostic-radiology	None	https://www.sciencedirect.com/journal/current-problems-in-diagnostic-radiology/publish/guide-for-authors	1	1	1	1	1	1	0	1	1	0
148	Indian Journal of Radiology and Imaging	☑️	Pass	0.6	N. a.	Thieme	India	4	Y	Open	https://www.thiemechina.com/Index/show/catid/124/id/1219.html	Indian Radiological Association	https://web.thieme.com/media/ita/IJRI_Author_Instructions.pdf	0	0	0	0	0	0	0	0	0	0
149	Egyptian Journal of Radiology and Nuclear Medicine	☑️	Pass	1	N. a.	Springer	Egypt	1	Y	Open	https://ejrnm.springeropen.com	Egyptian Society of Radiology and Nuclear Medicine	https://ejrnm.springeropen.com/submission-guidelines	1	1	0	0	1	0	0	0	0	0
150	Polish Journal of Radiology	☑️	Pass	1.2	N. a.	Int Scientific	Poland	4	Y	Open	https://www.polradiol.com/Journal/Polish_Journal_of_Radiology-126/	Polish Medical Society of Radiology	https://www.polradiol.com/Journal/Polish_Journal_of_Radiology-126/For-authors	0	0	0	0	0	0	0	0	0	0
151	Journal of Nuclear Medicine Technology	☑️	Pass	1.3	N. a.	Society	USA	4	Y	Hybird	https://tech.snmjournals.org	Society of Nuclear Medicine and Molecular Imaging	https://tech.snmjournals.org/authors	0	0	0	0	0	0	0	0	0	0
152	Techniques in Vascular and Interventional Radiology	☑️	Pass	1.7	N. a.	Elsevier	USA	4	Y	Hybird	https://www.techvir.com	None	https://www.techvir.com/content/authorinfo	0	0	0	0	0	0	0	0	0	0
153	European Radiology Experimental	☑️	Pass	3.8	N. a.	Springer	Australia	1	Y	Open	https://eurradiolexp.springeropen.com	European Society of Radiology	https://eurradiolexp.springeropen.com/submission-guidelines	1	1	1	1	1	1	1	0	1	0
154	Journal of Medical Imaging and Radiation Sciences	☑️	Pass	1.8	N. a.	Elsevier	USA	4	Y	Hybird	https://www.sciencedirect.com/journal/journal-of-medical-imaging-and-radiation-sciences	Canadian Association of Medical Radiation Technology	https://www.sciencedirect.com/journal/journal-of-medical-imaging-and-radiation-sciences/publish/guide-for-authors	1	1	1	1	1	1	0	1	1	0
155	Journal of Lasers in Medical Sciences	☑️	Pass	1.5	N. a.	Society	Iran	4	Y	Open	https://journals.sbmu.ac.ir/jlms	Shahid Beheshti University of Medical Sciences	https://journals.sbmu.ac.ir/jlms/about/submissions	0	0	0	0	0	0	0	0	0	0
156	Physics & Imaging in Radiation Oncology	☑️	Pass	3.7	N. a.	Elsevier	Netherlands	4	N	Open	https://www.sciencedirect.com/journal/physics-and-imaging-in-radiation-oncology/	European Society for Radiotherapy and Oncology	https://www.sciencedirect.com/journal/physics-and-imaging-in-radiation-oncology/publish/guide-for-authors	1	1	1	1	1	1	0	1	1	0
157	Nuclear Medicine and Molecular Imaging	☑️	Pass	1.3	N. a.	Springer	South Korea	4	Y	Hybird	https://link.springer.com/journal/13139	Korean Society of Nuclear Medicine	https://link.springer.com/journal/13139/submission-guidelines	0	0	0	0	0	0	0	0	0	0
158	PET Clinics	☑️	Pass	2.6	N. a.	Elsevier	USA	4	Y	Hybird	https://www.pet.theclinics.com	None	https://www.theclinics.com/authorinformation	1	1	1	1	1	1	0	1	1	0
159	American Journal of Nuclear Medicine and Molecular Imaging	☑️	Pass	2.5	N. a.	E-centry	USA	6	Y	Open	https://e-century.us/web/journal.php?journal=ajnmmi	None	https://e-century.us/web/journal_author_info.php?journal=ajnmmi	0	0	0	0	0	0	0	0	0	0
160	Journal of Medical Radiation Sciences	☑️	Pass	2.1	N. a.	Wiley	England	4	Y	Open	https://onlinelibrary.wiley.com/journal/20513909/	Australian Society of Medical Imaging and Radiation Therapy and New Zealand Institute of Medical Radiation Technology	https://onlinelibrary.wiley.com/page/journal/20513909/homepage/forauthors.html	0	0	0	0	0	0	0	0	0	0
161	Journal of Clinical Imaging Science	☑️	Pass	0.9	N. a.	Scientific Scholar LLC	USA	4	Y	Open	https://clinicalimagingscience.org	None	https://clinicalimagingscience.org/for-authors/	0	0	0	0	0	0	0	0	0	0
162	European Journal of Radiology Open	☑️	Pass	2	N. a.	Elsevier	Netherlands	1	Y	Open	https://www.sciencedirect.com/journal/european-journal-of-radiology-open	None	https://www.sciencedirect.com/journal/european-journal-of-radiology-open/publish/guide-for-authors	1	1	1	1	1	1	0	1	1	0
163	Radiological Physics and Technology	☑️	Pass	1.6	N. a.	Springer	Japan	4	Y	Hybird	https://link.springer.com/journal/12194	Japanese Society of Radiological Technology and Japan Society of Medical Physics	https://link.springer.com/journal/12194/submission-guidelines	0	0	0	0	0	0	0	0	0	0
164	Journal of Medical Physics	☑️	Pass	0.9	N. a.	Lippincott Williams & Wilkins	India	4	Y	Open	https://journals.lww.com/jomp/pages/default.aspx	Association of Medical Physicists of India	https://journals.lww.com/JOMP/pages/informationforauthors.aspx	0	0	0	0	0	0	0	0	0	0
165	Journal of Radiology Case Reports	☑️	Pass	1	N. a.	EDURAD	USA	12	Y	Open	https://www.radiologycases.com/index.php/radiologycases	None	https://radiologycases.com/index.php/radiologycases/author-guidelines	0	0	0	0	0	0	0	0	0	0
166	EJNMMI Radiopharmacy and Chemistry	☑️	Pass	4.6	N. a.	Springer	Germany	1	N	Open	https://ejnmmipharmchem.springeropen.com	European Association of Nuclear Medicine	https://ejnmmipharmchem.springeropen.com/submission-guidelines	1	1	0	0	1	0	0	0	0	0
167	JOURNAL OF DIAGNOSTIC MEDICAL SONOGRAPHY	☑️	Pass	0.3	N. a.	SAGE	USA	6	Y	Hybird	https://journals.sagepub.com/home/jdm	Society of Diagnostic Medical Sonography	https://journals.sagepub.com/author-instructions/JDM	1	1	1	1	1	1	0	1	1	1
168	3D Printing in Medicine	☑️	Pass	3.7	N. a.	BMC	England	1	Y	Open	https://threedmedprint.biomedcentral.com	None	https://threedmedprint.biomedcentral.com/submission-guidelines	1	1	0	0	1	0	0	0	0	0
169	Radiologic Technology	☑️	Pass	0.8	N. a.	Society	USA	6	Y	Hybird	http://www.radiologictechnology.org	American Society of Radiologic Technologists	https://www.asrt.org/main/news-publications/publications/authorguide	0	0	0	0	0	0	0	0	0	0
170	Ultrasound	☑️	Pass	0.8	N. a.	SAGE	England	4	Y	Hybird	https://journals.sagepub.com/home/ultb	British Medical Ultrasound Society	https://journals.sagepub.com/author-instructions/ULT	1	1	1	1	1	1	0	1	1	1
171	Journal of Ultrasonography	☑️	Pass	1.1	N. a.	SCIENDO	Poland	4	Y	Open	http://www.jultrason.pl/#	Polish Ultrasound Society	http://www.jultrason.pl/index.php/instructions-for-authors	0	0	0	0	0	0	0	0	0	0
172	RADIOLOGIA	☑️	Pass	1.3	N. a.	Elsevier	Spain	6	Y	Hybird	https://www.sciencedirect.com/journal/radiologia	Spanish Society of Medical Imaging	https://www.sciencedirect.com/journal/radiologia/publish/guide-for-authors	0	0	0	0	0	0	0	0	0	0
173	Ultrasound Journal	☑️	Pass	3.4	N. a.	Springer	England	1	Y	Open	https://theultrasoundjournal.springeropen.com	World Interactive Network Focused on Critical UltraSound (WINFOCUS)	https://theultrasoundjournal.springeropen.com/submission-guidelines	1	1	0	0	1	0	0	0	0	0
174	Acta Radiologica Open	☑️	Pass	1.1	N. a.	SAGE	Norway	1	Y	Open	https://journals.sagepub.com/home/ARR	Societies of medical radiology in Denmark, Finland, Iceland, Norway and Sweden	https://journals.sagepub.com/author-instructions/ARR	1	1	1	1	1	1	0	1	1	1
175	Journal of Medical Ultrasound	☑️	Pass	1.1	N. a.	Lippincott Williams & Wilkins	Taiwan	4	Y	Open	https://journals.lww.com/jmut/pages/default.aspx	Chinese Taipei Society of Ultrasound in Medicine Asian Federation of Societies for Ultrasound in Medicine and Biology	https://journals.lww.com/JMUT/Pages/informationforauthors.aspx	0	0	0	0	0	0	0	0	0	0
176	Indian Journal of Nuclear Medicine	☑️	Pass	0.5	N. a.	Lippincott Williams & Wilkins	India	4	Y	Open	https://journals.lww.com/ijnm/pages/default.aspx	Society of Nuclear Medicine, India	https://journals.lww.com/IJNM/pages/informationforauthors.aspx	0	0	0	0	0	0	0	0	0	0
177	Journal of Breast Imaging	☑️	Pass	1.5	N. a.	Oxford	USA	6	N	Hybird	https://academic.oup.com/jbi	Society of Breast Imaging	https://academic.oup.com/jbi/pages/General_Instructions	1	1	0	0	1	1	0	1	0	0
178	International Journal of Particle Therapy	☑️	Pass	1.7	N. a.	Society	USA	4	N	Open	https://meridian.allenpress.com/theijpt	Particle Therapy Co-Operative Group	https://meridian.allenpress.com/theijpt/pages/authors	0	0	0	0	0	0	0	0	0	0
179	BJR Case Reports	☑️	Pass	0.6	N. a.	Society	England	4	Y	Open	https://www.birpublications.org/journal/bjrcr	British Institute of Radiology	https://www.birpublications.org/page/ifa/bjrcr	0	0	0	0	0	0	0	0	0	0
180	World Journal of Nuclear Medicine	☑️	Pass	0.6	N. a.	Thieme	Singapore	4	Y	Open	http://www.thiemechina.com/Index/show/catid/124/id/1423.html	World Association of Radiopharmaceutical and Molecular Therapy	https://lp.thieme.de/open-access-files/272/author_instructions.pdf	0	0	0	0	0	0	0	0	0	0
181	Radiology-Imaging Cancer	☑️	Pass	4.4	N. a.	Society	USA	6	N	Hybird	https://pubs.rsna.org/journal/imaging-cancer	Radiological Society of North America	https://pubs.rsna.org/page/imaging-cancer/author-instructions	1	1	1	0	1	1	0	1	1	0
182	Radiology Research and Practice	☑️	Pass	2.7	N. a.	Hindawi	USA	1	Y	Open	https://www.hindawi.com/journals/rrp/	None	https://www.hindawi.com/journals/rrp/guidelines/	0	0	0	0	0	0	0	0	0	0
183	CVIR Endovascular	☑️	Pass	1.2	N. a.	Springer	Austria	1	N	Open	https://cvirendovasc.springeropen.com	Cardiovascular and Interventional Radiology Society of Europe	https://cvirendovasc.springeropen.com/submission-guidelines	1	1	0	0	1	0	0	0	0	0
184	Current Cardiovascular Imaging Reports	☑️	Pass	0.9	N. a.	Springer	USA	12	Y	Hybird	https://link.springer.com/journal/12410	None	https://link.springer.com/journal/12410/submission-guidelines	0	0	0	0	0	0	0	0	0	0
185	Current Radiology Reports	☑️	Pass	0.7	N. a.	Springer	USA	12	Y	Hybird	https://link.springer.com/journal/40134	None	https://link.springer.com/journal/40134/submission-guidelines	0	0	0	0	0	0	0	0	0	0
186	Journal of Radiotherapy in Practice	☑️	Pass	0.4	N. a.	Cambridge	England	4	Y	Open	https://www.cambridge.org/core/journals/journal-of-radiotherapy-in-practice	None	https://www.cambridge.org/core/journals/journal-of-radiotherapy-in-practice/information/author-instructions	0	0	0	0	0	0	0	0	0	0
187	NUCLEAR MEDICINE REVIEW	☑️	Pass	0.9	N. a.	Via Medica	Poland	2	Y	Open	https://journals.viamedica.pl/nuclear_medicine_review/index	None	https://journals.viamedica.pl/nuclear_medicine_review/about/submissions#authorGuidelines	0	0	0	0	0	0	0	0	0	0
188	Molecular Imaging and Radionuclide Therapy	☑️	Pass	0.9	N. a.	GALENOS	Turkey	3	Y	Open	https://mirt.tsnmjournals.org	Turkish Society of Nuclear Medicine	https://mirt.tsnmjournals.org/instrustions-to-authors	0	0	0	0	0	0	0	0	0	0
189	Ultrasound International Open	☑️	Pass	3.2	N. a.	Thieme	Germany	4	Y	Open	https://www.thiemechina.com/Index/show/catid/124/id/364.html	None	https://web.thieme.com/media/ita/UIO_InstructionsforAuthors.pdf	0	0	0	0	0	0	0	0	0	0
190	SA Journal of Radiology	☑️	Pass	0.9	N. a.	AOSIS	South Africa	2	Y	Open	https://sajr.org.za/index.php/sajr	Radiological Society of South Africa and the Professional Association of Radiologists in South Africa and Namibia	https://sajr.org.za/index.php/sajr/pages/view/submission-guidelines#part_1	0	0	0	0	0	0	0	0	0	0
191	European Journal of Hybrid Imaging	☑️	Pass	1.7	N. a.	Springer	Germany	1	Y	Open	https://ejhi.springeropen.com	European Association of Nuclear Medicine	https://ejhi.springeropen.com/submission-guidelines	1	1	0	0	1	0	0	0	0	0
192	Journal of Visual Communication in Medicine	☑️	Pass	1.4	N. a.	Taylor & Francis	England	4	Y	Open	https://www.tandfonline.com/journals/ijau20	None	https://www.tandfonline.com/action/authorSubmission?show=instructions&journalCode=ijau20	0	0	0	0	0	0	0	0	0	0
193	Applied Radiology	☑️	Pass	0.3	N. a.	Anderson	USA	6	Y	Open	http://appliedradiology.com	None	http://appliedradiology.com/Author-Guidelines	0	0	0	0	0	0	0	0	0	0
194	Forensic Imaging	☑️	Pass	1.1	N. a.	Elsevier	Netherlands	4	Y	Hybird	https://www.sciencedirect.com/journal/forensic-imaging	International Society of Radiology and Imaging (ISFRI) and International Association of Forensic Radiographers (IAFR)	https://www.sciencedirect.com/journal/forensic-imaging/publish/guide-for-authors	1	1	1	1	1	1	0	1	1	0
195	Journal of Radiation Protection and Research	☑️	Pass	0.5	N. a.	Society	South Korea	4	N	Open	https://www.jrpr.org	Korean Association for Radiation Protection, Japan Health Physics Society, and Australasian Radiation Protection Society	https://www.jrpr.org/authors/authors.php	0	0	0	0	0	0	0	0	0	0
196	Polish Journal of Medical Physics and Engineering	Not avaliable	N/a	0.4	N. a.	N/a	N/a	N/a	N/a	N/a	N/a	N/a	N/a	N/a	N/a	N/a	N/a	N/a	N/a	N/a	N/a	N/a	N/a
197	Iranian Journal of Nuclear Medicine	Not avaliable	N/a	0.3	N. a.	N/a	N/a	N/a	N/a	N/a	N/a	N/a	N/a	N/a	N/a	N/a	N/a	N/a	N/a	N/a	N/a	N/a	N/a
198	Sonography	☑️	Pass	0.4	N. a.	Wiley	Australia	4	Y	Hybird	https://onlinelibrary.wiley.com/journal/20546750	Australasian Sonographers Association	https://onlinelibrary.wiley.com/page/journal/20546750/homepage/forauthors.html	1	1	0	0	1	1	0	0	1	0
199	Hong Kong Journal of Radiology	☑️	Pass	0.2	N. a.	Society	Hong Kong	4	Y	Open	https://www.hkjr.org/page/home-page	Hong Kong College of Radiologists	https://www.hkjr.org/page/information-authors	0	0	0	0	0	0	0	0	0	0
200	West African Journal of Radiology	☑️	Pass	<0.1	N. a.	Lippincott Williams & Wilkins	Nigeria	2	Y	Open	https://journals.lww.com/wajr/pages/default.aspx	Association of Radiologists of West Africa	https://journals.lww.com/wajr/Pages/informationforauthors.aspx	0	0	0	0	0	0	0	0	0	0
201	Imagerie de la Femme	French	N/a	0.1	N. a.	N/a	N/a	N/a	N/a	N/a	N/a	N/a	N/a	N/a	N/a	N/a	N/a	N/a	N/a	N/a	N/a	N/a	N/a
202	Contemporary Diagnostic Radiology	☑️	Pass	0.1	N. a.	Lippincott Williams & Wilkins	USA	26	Y	Hybird	https://journals.lww.com/cdronline/pages/default.aspx	None	https://journals.lww.com/cdronline/Pages/informationforauthors.aspx	0	0	0	0	0	0	0	0	0	0
203	Imagen Diagnostica	Spanish	N/a	<0.1	N. a.	N/a	N/a	N/a	N/a	N/a	N/a	N/a	N/a	N/a	N/a	N/a	N/a	N/a	N/a	N/a	N/a	N/a	N/a

## Sheet: Analysis
No	Journal name	Inclusion	2022 JIF	Total Citations	Citable Items	JIF Quartile	JIF Quartile-2	Publisher	Publisher_2	Publisher_3	Region	Region_2	Region_3	Publication frequency	Publication frequency_2	Publication frequency_3	Only in Radiology	Only in Radiology_2	Publication model	Publication model_2	Offical Journal	Offical Journal_2	Offical Journal_3	Present	Author	Reviewer	Editor	1.Use	2.Tool	3.Section	4.Role	5.Verification	6.Influence	Location	Location_2
1	RADIOLOGY	☑️	19.7	64735	265	Q1	1	Society	Society	3	USA	North America	1	12	≥ 12	3	Y	1	Hybird	1	Radiological Society of North America	Y	1	1	1	1	0	1	1	0	1	1	0	Website + Editorial	1
2	JACC-Cardiovascular Imaging	☑️	14	16914	115	Q1	1	Elsevier	Elsevier	2	USA	North America	1	12	≥ 12	3	N	2	Hybird	1	American College of Cardiology	Y	1	1	1	0	0	1	0	0	1	0	0	Website + Editorial	2
3	MEDICAL IMAGE ANALYSIS	☑️	10.9	19500	274	Q1	1	Elsevier	Elsevier	2	Netherlands	Europe	2	8	6–12	2	N	2	Hybird	1	The Medical Image Computing and Computer Assisted Intervention Society	Y	1	1	1	1	1	1	1	0	1	1	0	Hyperlink	3
4	CLINICAL NUCLEAR MEDICINE	☑️	10.6	6883	84	Q1	1	Lippincott Williams & Wilkins	Lippincott Williams & Wilkins	5	USA	North America	1	12	≥ 12	3	Y	1	Hybird	1	American College of Nuclear Medicine	Y	1	0	0	0	0	0	0	0	0	0	0	N/a	N/a
5	IEEE TRANSACTIONS ON MEDICAL IMAGING	☑️	10.6	34640	319	Q1	1	Society	Society	3	USA	North America	1	12	≥ 12	3	N	2	Hybird	1	IEEE Engineering in Medicine and Biology Society	Y	1	0	0	0	0	0	0	0	0	0	0	N/a	N/a
6	JOURNAL OF NUCLEAR MEDICINE	☑️	9.3	31896	266	Q1	1	Society	Society	3	USA	North America	1	12	≥ 12	3	Y	1	Hybird	1	Society of Nuclear Medicine and Molecular Imaging	Y	1	0	0	0	0	0	0	0	0	0	0	N/a	N/a
7	EUROPEAN JOURNAL OF NUCLEAR MEDICINE AND MOLECULAR IMAGING	☑️	9.1	23232	318	Q1	1	Springer	Springer	1	Germany	Europe	2	12	≥ 12	3	Y	1	Hybird	1	European Association of Nuclear Medicine	Y	1	0	0	0	0	0	0	0	0	0	0	N/a	N/a
8	Radiologia Medica	☑️	8.9	5396	136	Q1	1	Springer	Springer	1	Italy	Europe	2	12	≥ 12	3	Y	1	Hybird	1	Italian Society of Medical and Interventional Radiology	Y	1	0	0	0	0	0	0	0	0	0	0	N/a	N/a
9	Photoacoustics	☑️	7.9	2551	94	Q1	1	Elsevier	Elsevier	2	Netherlands	Europe	2	4	< 6	1	N	2	Open	2	None	N	2	1	1	1	1	1	1	0	1	1	0	Hyperlink	3
10	Circulation-Cardiovascular Imaging	☑️	7.5	8076	53	Q1	1	Lippincott Williams & Wilkins	Lippincott Williams & Wilkins	5	USA	North America	1	12	≥ 12	3	N	2	Hybird	1	American Heart Association	Y	1	0	0	0	0	0	0	0	0	0	0	N/a	N/a
11	ULTRASOUND IN OBSTETRICS & GYNECOLOGY	☑️	7.1	17581	160	Q1	1	Wiley	Wiley	4	USA	North America	1	12	≥ 12	3	N	2	Hybird	1	International Society of Ultrasound in Obstetrics and Gynecology	Y	1	0	0	0	0	0	0	0	0	0	0	N/a	N/a
12	INTERNATIONAL JOURNAL OF RADIATION ONCOLOGY BIOLOGY PHYSICS	☑️	7	46275	280	Q1	1	Elsevier	Elsevier	2	USA	North America	1	15	≥ 12	3	N	2	Hybird	1	American Society for Radiation Oncology	Y	1	1	1	1	1	1	1	0	1	1	0	Hyperlink	3
13	INVESTIGATIVE RADIOLOGY	☑️	6.7	6838	87	Q1	1	Lippincott Williams & Wilkins	Lippincott Williams & Wilkins	5	USA	North America	1	12	≥ 12	3	Y	1	Hybird	1	None	N	2	0	0	0	0	0	0	0	0	0	0	N/a	N/a
14	JOURNAL OF CARDIOVASCULAR MAGNETIC RESONANCE	☑️	6.4	7533	71	Q1	1	BMC	Springer	1	USA	North America	1	1	< 6	1	N	2	Open	2	Society for Cardiovascular Magnetic Resonance.	Y	1	1	1	0	0	1	0	0	0	0	0	Hyperlink	3
15	European Heart Journal-Cardiovascular Imaging	☑️	6.2	10828	147	Q1	1	Oxford	Other	6	England	Europe	2	12	≥ 12	3	N	2	Hybird	1	European Society of Cardiology	Y	1	0	0	0	0	0	0	0	0	0	0	N/a	N/a
16	EUROPEAN RADIOLOGY	☑️	5.9	34829	902	Q1	1	Springer	Springer	1	Germany	Europe	2	12	≥ 12	3	Y	1	Hybird	1	European Society of Radiology	Y	1	1	1	1	1	1	1	1	1	1	0	Website + Editorial	1
17	COMPUTERIZED MEDICAL IMAGING AND GRAPHICS	☑️	5.7	4576	81	Q1	1	Elsevier	Elsevier	2	USA	North America	1	8	6–12	2	N	2	Hybird	1	None	N	2	1	1	1	1	1	1	0	1	1	0	Hyperlink	3
18	NEUROIMAGE	☑️	5.7	120835	760	Q1	1	Elsevier	Elsevier	2	USA	North America	1	20	≥ 12	3	N	2	Open	2	None	N	2	1	1	1	1	1	1	0	1	1	0	Hyperlink	3
19	RADIOTHERAPY AND ONCOLOGY	☑️	5.7	23221	351	Q1	1	Elsevier	Elsevier	2	Netherlands	Europe	2	12	≥ 12	3	N	2	Hybird	1	European Society for Radiotherapy & Oncology	Y	1	1	1	1	1	1	1	0	1	1	0	Hyperlink	3
20	Diagnostic and Interventional Imaging	☑️	5.5	3017	66	Q1	1	Elsevier	Elsevier	2	France	Europe	2	12	≥ 12	3	Y	1	Hybird	1	Société Française de Radiologie	Y	1	1	1	1	1	1	1	0	1	1	0	Hyperlink	3
21	RADIOGRAPHICS	☑️	5.5	17226	125	Q1	1	Society	Society	3	USA	North America	1	7	6–12	2	Y	1	Hybird	1	Radiological Society of North America	Y	1	1	1	1	0	1	1	0	1	1	0	Website + Editorial	1
22	Journal of Cardiovascular Computed Tomography	☑️	5.4	2968	56	Q1	1	Elsevier	Elsevier	2	USA	North America	1	6	6–12	2	N	2	Hybird	1	Society of Cardiovascular CT	Y	1	1	1	1	1	1	1	0	1	1	0	Hyperlink	3
23	AMERICAN JOURNAL OF ROENTGENOLOGY	☑️	5	35480	178	Q1	1	Society	Society	3	USA	North America	1	12	≥ 12	3	Y	1	Open	2	American Roentgen Ray Society	Y	1	1	1	0	0	1	1	0	1	1	0	Website	2
24	CANCER IMAGING	☑️	4.9	2779	76	Q1	1	BMC	Springer	1	England	Europe	2	1	< 6	1	N	2	Open	2	International Cancer Imaging	Y	1	1	1	0	0	1	0	0	0	0	0	Hyperlink	3
25	SEMINARS IN NUCLEAR MEDICINE	☑️	4.9	2877	79	Q1	1	Elsevier	Elsevier	2	USA	North America	1	6	6–12	2	Y	1	Open	2	None	N	2	0	0	0	0	0	0	0	0	0	0	N/a	N/a
26	ACADEMIC RADIOLOGY	☑️	4.8	8982	308	Q1	1	Elsevier	Elsevier	2	USA	North America	1	12	≥ 12	3	Y	1	Hybird	1	Association of University Radiologists	Y	1	1	1	1	1	1	1	0	1	1	0	Hyperlink	3
27	HUMAN BRAIN MAPPING	☑️	4.8	28764	397	Q1	1	Wiley	Wiley	4	USA	North America	1	12	≥ 12	3	N	2	Open	2	None	N	2	0	0	0	0	0	0	0	0	0	0	N/a	N/a
28	KOREAN JOURNAL OF RADIOLOGY	☑️	4.8	5377	95	Q1	1	Society	Society	3	South Korea	Asia	3	12	≥ 12	3	Y	1	Open	2	Korean Society of Radiology	Y	1	1	1	1	0	1	1	0	0	1	0	Website + Editorial	1
29	Insights into Imaging	☑️	4.7	5008	194	Q1	1	Springer	Springer	1	Germany	Europe	2	1	< 6	1	Y	1	Open	2	European Society of Radiology	Y	1	1	1	1	1	1	1	1	1	1	0	Website + Editorial	1
30	Journal of the American College of Radiology	☑️	4.5	7214	134	Q1	1	Elsevier	Elsevier	2	USA	North America	1	12	≥ 12	3	Y	1	Hybird	1	American College of Radiology	Y	1	1	1	0	0	1	1	0	1	1	0	Hyperlink	3
31	JOURNAL OF DIGITAL IMAGING	☑️	4.4	5216	207	Q1	1	Springer	Springer	1	USA	North America	1	6	6–12	2	Y	1	Hybird	1	Society for Imaging Informatics in Medicine	Y	1	0	0	0	0	0	0	0	0	0	0	N/a	N/a
32	JOURNAL OF MAGNETIC RESONANCE IMAGING	☑️	4.4	20316	317	Q1	1	Wiley	Wiley	4	USA	North America	1	12	≥ 12	3	Y	1	Hybird	1	International Society for Magnetic Resonance in Medicine:	Y	1	1	1	0	0	1	1	0	0	1	0	Website	2
33	Physical and Engineering Sciences in Medicine	☑️	4.4	1025	107	Q1	1	Springer	Springer	1	Netherlands	Europe	2	4	< 6	1	N	2	Hybird	1	Australasian College of Physical Scientists and Engineers in Medicine	Y	1	0	0	0	0	0	0	0	0	0	0	N/a	N/a
34	ULTRASONICS	☑️	4.2	9972	185	Q2	2	Elsevier	Elsevier	2	Netherlands	Europe	2	9	6–12	2	N	2	Hybird	1	None	N	2	1	1	1	1	1	1	0	1	1	0	Hyperlink	3
35	EJNMMI Physics	☑️	4	1273	88	Q2	2	Springer	Springer	1	Germany	Europe	2	1	< 6	1	Y	1	Open	2	European Association of Nuclear Medicine	Y	1	1	1	0	0	1	0	0	0	0	0	Hyperlink	3
36	MEDICAL PHYSICS	☑️	3.8	31490	658	Q2	2	Wiley	Wiley	4	USA	North America	1	12	≥ 12	3	Y	1	Hybird	1	American Association of Physicists in Medicine	Y	1	1	1	0	0	1	0	0	0	0	0	Website	2
37	Radiation Oncology	☑️	3.6	8845	213	Q2	2	BMC	Springer	1	England	Europe	2	1	< 6	1	N	2	Open	2	None	N	2	1	1	0	0	1	0	0	0	0	0	Hyperlink	3
38	AMERICAN JOURNAL OF NEURORADIOLOGY	☑️	3.5	25993	272	Q2	2	Society	Society	3	USA	North America	1	12	≥ 12	3	N	2	Hybird	1	American Society of Neuroradiology	Y	1	1	1	0	0	1	1	0	1	1	0	Website	2
39	JOURNAL OF BIOMEDICAL OPTICS	☑️	3.5	14729	168	Q2	2	Society	Society	3	USA	North America	1	12	≥ 12	3	N	2	Open	2	Society of Photo-Optical Instrumentation Engineers	Y	1	1	1	0	0	1	1	0	0	1	0	Website	2
40	JOURNAL OF NEURORADIOLOGY	☑️	3.5	1505	50	Q2	2	Elsevier	Elsevier	2	France	Europe	2	5	< 6	1	N	2	Hybird	1	French Society of Neuroradiology	Y	1	1	1	1	1	1	1	0	1	1	0	Hyperlink	3
41	PHYSICS IN MEDICINE AND BIOLOGY	☑️	3.5	29271	422	Q2	2	IOP	Other	6	England	Europe	2	24	≥ 12	3	N	2	Hybird	1	Institute of Physics and Engineering in Medicine	Y	1	0	0	0	0	0	0	0	0	0	0	N/a	N/a
42	SEMINARS IN RADIATION ONCOLOGY	Not avaliable document	3.5	2801	45	Q2	2	N/a	N/a	N/a	N/a	N/a	N/a	N/a	N/a	N/a	N/a	N/a	N/a	N/a	N/a	N/a	N/a	N/a	N/a	N/a	N/a	N/a	N/a	N/a	N/a	N/a	N/a	N/a	N/a
43	Biomedical Optics Express	☑️	3.4	14699	450	Q2	2	Optica Publishing Group	Other	6	USA	North America	1	12	≥ 12	3	N	2	Open	2	None	N	2	0	0	0	0	0	0	0	0	0	0	N/a	N/a
44	CANCER BIOTHERAPY AND RADIOPHARMACEUTICALS	☑️	3.4	2857	46	Q2	2	Mary Ann Libert	Other	6	USA	North America	1	10	6–12	2	N	2	Hybird	1	None	N	2	0	0	0	0	0	0	0	0	0	0	N/a	N/a
45	Physica Medica-European Journal of Medical Physics	☑️	3.4	5488	200	Q2	2	Elsevier	Elsevier	2	Italy	Europe	2	8	6–12	2	Y	1	Hybird	1	International Organization for Medical Physics	Y	1	1	1	1	1	1	1	0	1	1	0	Hyperlink	3
46	RADIATION RESEARCH	☑️	3.4	9234	109	Q2	2	Society	Society	3	USA	North America	1	12	≥ 12	3	N	2	Hybird	1	Radiation Research Society	Y	1	0	0	0	0	0	0	0	0	0	0	N/a	N/a
47	ULTRASCHALL IN DER MEDIZIN	German	3.4	2686	51	Q2	2	N/a	N/a	N/a	N/a	N/a	N/a	N/a	N/a	N/a	N/a	N/a	N/a	N/a	N/a	N/a	N/a	N/a	N/a	N/a	N/a	N/a	N/a	N/a	N/a	N/a	N/a	N/a	N/a
48	DENTOMAXILLOFACIAL RADIOLOGY	☑️	3.3	4025	83	Q2	2	Society	Society	3	England	Europe	2	8	6–12	2	N	2	Hybird	1	British Institute of Radiology	Y	1	0	0	0	0	0	0	0	0	0	0	N/a	N/a
49	EUROPEAN JOURNAL OF RADIOLOGY	☑️	3.3	17302	410	Q2	2	Elsevier	Elsevier	2	Ireland	Europe	2	12	≥ 12	3	Y	1	Hybird	1	None	N	2	1	1	1	1	1	1	0	1	1	0	Hyperlink	3
50	JOURNAL OF THORACIC IMAGING	☑️	3.3	2018	61	Q2	2	Lippincott Williams & Wilkins	Lippincott Williams & Wilkins	5	USA	North America	1	6	6–12	2	Y	1	Hybird	1	Society of Thoracic Radiology	Y	1	0	0	0	0	0	0	0	0	0	0	N/a	N/a
51	MAGNETIC RESONANCE IN MEDICINE	☑️	3.3	32434	383	Q2	2	Wiley	Wiley	4	USA	North America	1	12	≥ 12	3	Y	1	Hybird	1	International Society for Magnetic Resonance in Medicine:	Y	1	0	0	0	0	0	0	0	0	0	0	N/a	N/a
52	Practical Radiation Oncology	☑️	3.3	2793	81	Q2	2	Elsevier	Elsevier	2	USA	North America	1	6	6–12	2	N	2	Hybird	1	American Society for Radiation Oncology	Y	1	1	1	1	1	1	1	0	1	1	0	Hyperlink	3
53	EJNMMI Research	☑️	3.2	2875	77	Q2	2	Springer	Springer	1	Germany	Europe	2	1	< 6	1	Y	1	Open	2	American College of Nuclear Medicine	Y	1	1	1	0	0	1	0	0	0	0	0	Hyperlink	3
54	CANADIAN ASSOCIATION OF RADIOLOGISTS JOURNAL-JOURNAL DE L ASSOCIATION CANADIENNE DES RADIOLOGISTES	☑️	3.1	1513	62	Q2	2	SAGE	SAGE	6	Canada	North America	1	1	< 6	1	Y	1	Hybird	1	Canadian Association of Radiologists	Y	1	1	1	1	1	1	1	0	1	1	1	Hyperlink	3
55	Clinical and Translational Radiation Oncology	☑️	3.1	1540	128	Q2	2	Elsevier	Elsevier	2	Ireland	Europe	2	6	6–12	2	N	2	Open	2	European Society for Radiotherapy & Oncology	Y	1	1	1	1	1	1	1	0	1	1	0	Hyperlink	3
56	INTERNATIONAL JOURNAL OF HYPERTHERMIA	☑️	3.1	6456	153	Q2	2	Taylor & Francis	Other	6	England	Europe	2	8	6–12	2	N	2	Open	2	Society for Thermal Medicine	Y	1	0	0	0	0	0	0	0	0	0	0	N/a	N/a
57	MOLECULAR IMAGING AND BIOLOGY	☑️	3.1	3530	94	Q2	2	Springer	Springer	1	USA	North America	1	6	6–12	2	Y	1	Hybird	1	World Molecular Imaging Society	Y	1	0	0	0	0	0	0	0	0	0	0	N/a	N/a
58	NUCLEAR MEDICINE AND BIOLOGY	☑️	3.1	3714	59	Q2	2	Elsevier	Elsevier	2	USA	North America	1	8	6–12	2	Y	1	Hybird	1	Society of Radiopharmaceutical Sciences	Y	1	1	1	1	1	1	1	0	1	1	0	Hyperlink	3
59	STRAHLENTHERAPIE UND ONKOLOGIE	☑️	3.1	3580	108	Q2	2	Springer	Springer	1	Germany	Europe	2	12	≥ 12	3	N	2	Hybird	1	German Society of Radiation Oncology	Y	1	0	0	0	0	0	0	0	0	0	0	N/a	N/a
60	Ultrasonography	☑️	3.1	1202	69	Q2	2	Society	Society	3	South Korea	Asia	3	4	< 6	1	Y	1	Open	2	Korean Society of Ultrasound Medicine	Y	1	0	0	0	0	0	0	0	0	0	0	N/a	N/a
61	International Journal of Computer Assisted Radiology and Surgery	☑️	3	5458	264	Q2	2	Springer	Springer	1	Germany	Europe	2	6	6–12	2	N	2	Hybird	1	International Foundation for Computer Assisted Radiology and Surgery	Y	1	0	0	0	0	0	0	0	0	0	0	N/a	N/a
62	Magnetic Resonance in Medical Sciences	☑️	3	1292	51	Q2	2	Society	Society	3	Japan	Asia	3	4	< 6	1	Y	1	Open	2	Japanese Society of Magnetic Resonance	Y	1	0	0	0	0	0	0	0	0	0	0	N/a	N/a
63	CARDIOVASCULAR AND INTERVENTIONAL RADIOLOGY	☑️	2.9	7246	185	Q2	2	Springer	Springer	1	USA	North America	1	12	≥ 12	3	N	2	Hybird	1	Cardiovascular and Interventional Radiological Society of Europe	Y	1	0	0	0	0	0	0	0	0	0	0	N/a	N/a
64	JOURNAL OF VASCULAR AND INTERVENTIONAL RADIOLOGY	☑️	2.9	10463	161	Q2	2	Elsevier	Elsevier	2	USA	North America	1	12	≥ 12	3	N	2	Hybird	1	Society of Interventional Radiology	Y	1	1	1	1	1	1	1	0	1	1	0	Hyperlink	3
65	NMR IN BIOMEDICINE	☑️	2.9	8316	201	Q2	2	Wiley	Wiley	4	England	Europe	2	12	≥ 12	3	N	2	Hybird	1	None	N	2	0	0	0	0	0	0	0	0	0	0	N/a	N/a
66	ULTRASOUND IN MEDICINE AND BIOLOGY	☑️	2.9	13059	229	Q2	2	Elsevier	Elsevier	2	England	Europe	2	12	≥ 12	3	N	2	Hybird	1	World Federation for Ultrasound in Medicine and Biology	Y	1	1	1	1	1	1	1	0	1	1	0	Hyperlink	3
67	Clinical Neuroradiology	☑️	2.8	1788	99	Q2	2	Springer	Springer	1	Germany	Europe	2	4	< 6	1	N	2	Hybird	1	German, Austrian, and Swiss Societies of Neuroradiology	Y	1	0	0	0	0	0	0	0	0	0	0	N/a	N/a
68	Molecular Imaging	☑️	2.8	1175	21	Q2	2	Hindawi	Wiley	4	USA	North America	1	1	< 6	1	N	2	Open	2	Society of Nuclear Medicine and Molecular Imaging	Y	1	0	0	0	0	0	0	0	0	0	0	N/a	N/a
69	NEURORADIOLOGY	☑️	2.8	7101	194	Q2	2	Springer	Springer	1	Germany	Europe	2	6	6–12	2	N	2	Hybird	1	European Society of Neuroradiology	Y	1	0	0	0	0	0	0	0	0	0	0	N/a	N/a
70	Quantitative Imaging in Medicine and Surgery	☑️	2.8	4217	331	Q2	2	AME	Other	6	China	Asia	3	12	≥ 12	3	Y	1	Open	2	None	N	2	1	0	1	0	0	0	0	0	0	0	Website	2
71	BMC MEDICAL IMAGING	☑️	2.7	2624	224	Q3	3	BMC	Springer	1	England	Europe	2	1	< 6	1	Y	1	Open	2	None	N	2	1	1	0	0	1	0	0	0	0	0	Hyperlink	3
72	ANNALS OF NUCLEAR MEDICINE	☑️	2.6	2968	107	Q3	3	Springer	Springer	1	Japan	Asia	3	10	6–12	2	Y	1	Hybird	1	Japanese Society of Nuclear Medicine	Y	1	0	0	0	0	0	0	0	0	0	0	N/a	N/a
73	BRITISH JOURNAL OF RADIOLOGY	☑️	2.6	13682	239	Q3	3	Society	Society	3	England	Europe	2	12	≥ 12	3	Y	1	Hybird	1	British Institute of Radiology	Y	1	0	0	0	0	0	0	0	0	0	0	N/a	N/a
74	CLINICAL RADIOLOGY	☑️	2.6	8265	214	Q3	3	Elsevier	Elsevier	2	England	Europe	2	12	≥ 12	3	Y	1	Hybird	1	The Royal College of Radiologists	Y	1	1	1	1	1	1	1	0	1	1	0	Hyperlink	3
75	INTERNATIONAL JOURNAL OF RADIATION BIOLOGY	☑️	2.6	6356	146	Q3	3	Taylor & Francis	Other	6	England	Europe	2	12	≥ 12	3	N	2	Hybird	1	None	N	2	0	0	0	0	0	0	0	0	0	0	N/a	N/a
76	Dose-Response	☑️	2.5	2226	128	Q3	3	SAGE	SAGE	6	USA	North America	1	4	< 6	1	N	2	Open	2	International Dose-Response Society	Y	1	1	1	1	1	1	1	0	1	1	1	Hyperlink	3
77	Journal of Innovative Optical Health Sciences	☑️	2.5	972	84	Q3	3	World Scientific Publishing	Other	6	China	Asia	3	6	6–12	2	N	2	Open	2	None	N	2	0	0	0	0	0	0	0	0	0	0	N/a	N/a
78	MAGNETIC RESONANCE IMAGING	☑️	2.5	8503	161	Q3	3	Elsevier	Elsevier	2	USA	North America	1	10	6–12	2	Y	1	Hybird	1	None	N	2	1	1	1	1	1	1	0	1	1	0	Hyperlink	3
79	Abdominal Radiology	☑️	2.4	6231	344	Q3	3	Springer	Springer	1	USA	North America	1	12	≥ 12	3	Y	1	Hybird	1	Society of Abdominal Radiology	Y	1	0	0	0	0	0	0	0	0	0	0	N/a	N/a
80	JOURNAL OF NEUROIMAGING	☑️	2.4	3005	109	Q3	3	Wiley	Wiley	4	USA	North America	1	6	6–12	2	N	2	Hybird	1	American Society of Neuroimaging	Y	1	0	0	0	0	0	0	0	0	0	0	N/a	N/a
81	JOURNAL OF NUCLEAR CARDIOLOGY	☑️	2.4	4195	125	Q3	3	Springer	Springer	1	USA	North America	1	6	6–12	2	N	2	Hybird	1	American Society of Nuclear Cardiology	Y	1	0	0	0	0	0	0	0	0	0	0	N/a	N/a
82	Radiology and Oncology	☑️	2.4	1500	52	Q3	3	Walter de Gruyter	Other	6	Slovenia	Europe	2	4	< 6	1	N	2	Open	2	Association of Radiology and Oncology	Y	1	1	1	0	0	1	1	0	1	1	0	Website	2
83	Current Radiopharmaceuticals	☑️	2.3	581	35	Q3	3	Bentham	Other	6	Netherlands	Europe	2	4	< 6	1	N	2	Hybird	1	None	N	2	1	1	0	0	1	1	0	0	0	0	Website	2
84	JOURNAL OF ULTRASOUND IN MEDICINE	☑️	2.3	9142	185	Q3	3	Wiley	Wiley	4	USA	North America	1	12	≥ 12	3	N	2	Hybird	1	American Institute of Ultrasound in Medicine	Y	1	0	0	0	0	0	0	0	0	0	0	N/a	N/a
85	MAGNETIC RESONANCE MATERIALS IN PHYSICS BIOLOGY AND MEDICINE	☑️	2.3	1828	59	Q3	3	Springer	Springer	1	USA	North America	1	6	6–12	2	Y	1	Hybird	1	European Society for Magnetic Resonance in Medicine and Biology	Y	1	0	0	0	0	0	0	0	0	0	0	N/a	N/a
86	NEUROIMAGING CLINICS OF NORTH AMERICA	☑️	2.3	1649	39	Q3	3	Elsevier	Elsevier	2	USA	North America	1	4	< 6	1	N	2	Hybird	1	None	N	2	1	1	1	1	1	1	0	1	1	0	Hyperlink	3
87	PEDIATRIC RADIOLOGY	☑️	2.3	8169	248	Q3	3	Springer	Springer	1	USA	North America	1	13	≥ 12	3	N	2	Hybird	1	European Society of Paediatric Radiology	Y	1	0	0	0	0	0	0	0	0	0	0	N/a	N/a
88	ULTRASONIC IMAGING	☑️	2.3	1072	16	Q3	3	SAGE	SAGE	6	USA	North America	1	4	< 6	1	N	2	Hybird	1	None	N	2	1	1	1	1	1	1	0	1	1	1	Hyperlink	3
89	HEALTH PHYSICS	☑️	2.2	4665	56	Q3	3	Lippincott Williams & Wilkins	Lippincott Williams & Wilkins	5	USA	North America	1	6	6–12	2	N	2	Hybird	1	Health Physics Society	Y	1	0	0	0	0	0	0	0	0	0	0	N/a	N/a
90	Clinical and Translational Imaging	☑️	2.1	713	50	Q3	3	Springer	Springer	1	Italy	Europe	2	6	6–12	2	Y	1	Hybird	1	Italian Association of Nuclear Medicine and Molecular Imaging	Y	1	0	0	0	0	0	0	0	0	0	0	N/a	N/a
91	Clinical Imaging	☑️	2.1	4348	191	Q3	3	Elsevier	Elsevier	2	USA	North America	1	6	6–12	2	Y	1	Hybird	1	None	N	2	1	1	1	1	1	1	0	1	1	0	Hyperlink	3
92	Diagnostic and Interventional Radiology	☑️	2.1	2043	84	Q3	3	Galenos	Other	6	Turkey	Europe	2	6	6–12	2	Y	1	Open	2	Turkish Society of Radiology	Y	1	0	0	0	0	0	0	0	0	0	0	N/a	N/a
93	INTERNATIONAL JOURNAL OF CARDIOVASCULAR IMAGING	☑️	2.1	4864	227	Q3	3	Springer	Springer	1	USA	North America	1	6	6–12	2	N	2	Hybird	1	None	N	2	0	0	0	0	0	0	0	0	0	0	N/a	N/a
94	Japanese Journal of Radiology	☑️	2.1	2064	128	Q3	3	Springer	Springer	1	Japan	Asia	3	10	6–12	2	Y	1	Hybird	1	Japan Radiological Society	Y	1	0	0	0	0	0	0	0	0	0	0	N/a	N/a
95	Journal of Applied Clinical Medical Physics	☑️	2.1	4930	337	Q3	3	Wiley	Wiley	4	USA	North America	1	6	6–12	2	Y	1	Open	2	American Association of Physicists in Medicine	Y	1	1	1	0	0	1	0	0	0	0	0	Website	2
96	SKELETAL RADIOLOGY	☑️	2.1	7266	223	Q3	3	Springer	Springer	1	USA	North America	1	12	≥ 12	3	N	2	Hybird	1	International Skeletal Society	Y	1	0	0	0	0	0	0	0	0	0	0	N/a	N/a
97	JOURNAL OF RADIATION RESEARCH	☑️	2	3576	91	Q3	3	Elsevier	Other	6	Japan	Asia	3	6	6–12	2	N	2	Open	2	None	N	2	1	1	1	1	1	1	0	1	1	0	Hyperlink	3
98	Journal of the Belgian Society of Radiology	☑️	2	311	56	Q3	3	Ubiquity	Other	6	Belgium	Europe	2	1	< 6	1	Y	1	Open	2	Belgian Society of Radiology	Y	1	0	0	0	0	0	0	0	0	0	0	N/a	N/a
99	Zeitschrift fur Medizinische Physik	☑️	2	1007	37	Q3	3	Elsevier	Elsevier	2	Germany	Europe	2	4	< 6	1	Y	1	Open	2	German and Austrian Society of Medical Physics and the Swiss Society of Radiobiology and Medical Physics	Y	1	1	1	1	1	1	1	0	1	1	0	Hyperlink	3
100	Brachytherapy	☑️	1.9	2455	102	Q3	3	Elsevier	Elsevier	2	USA	North America	1	4	< 6	1	N	2	Hybird	1	American Brachytherapy Society	Y	1	1	1	1	1	1	1	0	1	1	0	Hyperlink	3
101	RADIOLOGIC CLINICS OF NORTH AMERICA	☑️	1.9	2676	73	Q3	3	Elsevier	Elsevier	2	USA	North America	1	6	6–12	2	Y	1	Hybird	1	None	N	2	1	1	1	1	1	1	0	1	1	0	Hyperlink	3
102	Tomography	☑️	1.9	810	241	Q3	3	MDPI	Other	6	Switzerland	Europe	2	6	6–12	2	Y	1	Open	2	None	N	2	0	0	0	0	0	0	0	0	0	0	N/a	N/a
103	Journal of Medical Ultrasonics	☑️	1.8	850	69	Q4	4	Springer	Springer	1	Japan	Asia	3	4	< 6	1	Y	1	Hybird	1	Japan Society of Ultrasonics in Medicine.	Y	1	0	0	0	0	0	0	0	0	0	0	N/a	N/a
104	ROFO-FORTSCHRITTE AUF DEM GEBIET DER RONTGENSTRAHLEN UND DER BILDGEBENDEN VERFAHREN	German	1.8	1764	63	Q4	4	N/a	N/a	N/a	N/a	N/a	N/a	N/a	N/a	N/a	N/a	N/a	N/a	N/a	N/a	N/a	N/a	N/a	N/a	N/a	N/a	N/a	N/a	N/a	N/a	N/a	N/a	N/a	N/a
105	INTERVENTIONAL NEURORADIOLOGY	☑️	1.7	2174	211	Q4	4	SAGE	SAGE	6	Italy	Europe	2	4	< 6	1	N	2	Hybird	1	None	N	2	1	1	1	1	1	1	0	1	1	1	Hyperlink	3
106	Medical Ultrasonography	☑️	1.7	1183	61	Q4	4	Society	Society	3	Romania	Europe	2	4	< 6	1	N	2	Open	2	Romanian Society for Ultrasonography in Medicine and Biology	Y	1	0	0	0	0	0	0	0	0	0	0	N/a	N/a
107	RADIATION AND ENVIRONMENTAL BIOPHYSICS	☑️	1.7	1769	47	Q4	4	Springer	Springer	1	Germany	Europe	2	4	< 6	1	N	2	Hybird	1	None	N	2	0	0	0	0	0	0	0	0	0	0	N/a	N/a
108	Applied Radiation and Isotopes	☑️	1.6	9556	417	Q4	4	Elsevier	Elsevier	2	USA	North America	1	12	≥ 12	3	N	2	Hybird	1	None	N	2	1	1	1	1	1	1	0	1	1	0	Hyperlink	3
109	Journal of Medical Imaging and Radiation Oncology	☑️	1.6	1937	101	Q4	4	Wiley	Wiley	4	Australia	Asia	3	8	6–12	2	Y	1	Hybird	1	Royal Australian and New Zealand College of Radiologists	Y	1	0	0	0	0	0	0	0	0	0	0	N/a	N/a
110	Magnetic Resonance Imaging Clinics of North America	☑️	1.6	1225	34	Q4	4	Elsevier	Elsevier	2	USA	North America	1	4	< 6	1	Y	1	Hybird	1	None	N	2	1	1	1	1	1	1	0	1	1	0	Hyperlink	3
111	Hellenic Journal of Nuclear Medicine	☑️	1.5	544	40	Q4	4	Society	Society	3	Greece	Europe	2	3	< 6	1	Y	1	Open	2	Hellenic Society of Nuclear Medicine	Y	1	0	0	0	0	0	0	0	0	0	0	N/a	N/a
112	JOURNAL OF RADIOLOGICAL PROTECTION	☑️	1.5	1779	132	Q4	4	IOP	Other	6	England	Europe	2	4	< 6	1	N	2	Hybird	1	Society for Radiological Protection	Y	1	0	0	0	0	0	0	0	0	0	0	N/a	N/a
113	NUCLEAR MEDICINE COMMUNICATIONS	☑️	1.5	3355	145	Q4	4	Lippincott Williams & Wilkins	Lippincott Williams & Wilkins	5	USA	North America	1	12	≥ 12	3	Y	1	Hybird	1	British Nuclear Medicine Society	Y	1	1	1	0	0	1	0	0	0	0	0	Website	2
114	NUKLEARMEDIZIN-NUCLEAR MEDICINE	German	1.5	553	28	Q4	4	N/a	N/a	N/a	N/a	N/a	N/a	N/a	N/a	N/a	N/a	N/a	N/a	N/a	N/a	N/a	N/a	N/a	N/a	N/a	N/a	N/a	N/a	N/a	N/a	N/a	N/a	N/a	N/a
115	QUARTERLY JOURNAL OF NUCLEAR MEDICINE AND MOLECULAR IMAGING	☑️	1.5	874	34	Q4	4	Edizioni Minerva Medica	Other	6	Italy	Europe	2	4	< 6	1	Y	1	Hybird	1	Society of Radiopharmaceutical Sciences	Y	1	0	0	0	0	0	0	0	0	0	0	N/a	N/a
116	Current Medical Imaging	☑️	1.4	1054	188	Q4	4	Bentham	Other	6	United Arab Emirates	Asia	3	6	6–12	2	Y	1	Open	2	None	N	2	1	1	0	0	1	1	0	0	0	0	Website	2
117	Journal of Contemporary Brachytherapy	☑️	1.4	881	70	Q4	4	Termedia Publishing House	Other	6	Poland	Europe	2	4	< 6	1	N	2	Open	2	Polish Brachytherapy Society and Indian Brachytherapy Society	Y	1	0	0	0	0	0	0	0	0	0	0	N/a	N/a
118	SEMINARS IN INTERVENTIONAL RADIOLOGY	☑️	1.4	1658	78	Q4	4	Thieme	Thieme	6	USA	North America	1	4	< 6	1	Y	1	Hybird	1	None	N	2	0	0	0	0	0	0	0	0	0	0	N/a	N/a
119	SEMINARS IN MUSCULOSKELETAL RADIOLOGY	☑️	1.4	1160	63	Q4	4	Thieme	Thieme	6	USA	North America	1	5	< 6	1	Y	1	Hybird	1	None	N	2	0	0	0	0	0	0	0	0	0	0	N/a	N/a
120	SURGICAL AND RADIOLOGIC ANATOMY	☑️	1.4	4492	186	Q4	4	Springer	Springer	1	France	Europe	2	10	6–12	2	N	2	Hybird	1	None	N	2	0	0	0	0	0	0	0	0	0	0	N/a	N/a
121	ACTA RADIOLOGICA	☑️	1.3	5292	194	Q4	4	SAGE	SAGE	6	England	Europe	2	12	≥ 12	3	Y	1	Hybird	1	Societies of medical radiology in Denmark, Finland, Iceland, Norway and Sweden	Y	1	1	1	1	1	1	1	0	1	1	1	Hyperlink	3
122	Cancer Radiotherapie	French	1.3	1316	147	Q4	4	N/a	N/a	N/a	N/a	N/a	N/a	N/a	N/a	N/a	N/a	N/a	N/a	N/a	N/a	N/a	N/a	N/a	N/a	N/a	N/a	N/a	N/a	N/a	N/a	N/a	N/a	N/a	N/a
123	JOURNAL OF COMPUTER ASSISTED TOMOGRAPHY	☑️	1.3	4812	137	Q4	4	Lippincott Williams & Wilkins	Lippincott Williams & Wilkins	5	USA	North America	1	6	6–12	2	Y	1	Hybird	1	None	N	2	0	0	0	0	0	0	0	0	0	0	N/a	N/a
124	Ultrasound Quarterly	☑️	1.3	807	47	Q4	4	Lippincott Williams & Wilkins	Lippincott Williams & Wilkins	5	USA	North America	1	4	< 6	1	Y	1	Hybird	1	Society of Radiologists in Ultrasound	Y	1	0	0	0	0	0	0	0	0	0	0	N/a	N/a
125	Medical Dosimetry	☑️	1.2	999	61	Q4	4	Elsevier	Elsevier	2	USA	North America	1	4	< 6	1	N	2	Hybird	1	American Association of Medical Dosimetrists	Y	1	1	1	1	1	1	1	0	1	1	0	Hyperlink	3
126	Revista Espanola de Medicina Nuclear e Imagen Molecular	Spanish	1.2	502	36	Q4	4	N/a	N/a	N/a	N/a	N/a	N/a	N/a	N/a	N/a	N/a	N/a	N/a	N/a	N/a	N/a	N/a	N/a	N/a	N/a	N/a	N/a	N/a	N/a	N/a	N/a	N/a	N/a	N/a
127	RADIOPROTECTION	French	1.1	515	37	Q4	4	N/a	N/a	N/a	N/a	N/a	N/a	N/a	N/a	N/a	N/a	N/a	N/a	N/a	N/a	N/a	N/a	N/a	N/a	N/a	N/a	N/a	N/a	N/a	N/a	N/a	N/a	N/a	N/a
128	SEMINARS IN ULTRASOUND CT AND MRI	Not avaliable document	1.1	1360	46	Q4	4	N/a	N/a	N/a	N/a	N/a	N/a	N/a	N/a	N/a	N/a	N/a	N/a	N/a	N/a	N/a	N/a	N/a	N/a	N/a	N/a	N/a	N/a	N/a	N/a	N/a	N/a	N/a	N/a
129	RADIATION PROTECTION DOSIMETRY	☑️	1	6512	245	Q4	4	Oxford	Other	6	England	Europe	2	20	≥ 12	3	N	2	Hybird	1	None	N	2	0	0	0	0	0	0	0	0	0	0	N/a	N/a
130	JOURNAL OF CLINICAL ULTRASOUND	☑️	0.9	2442	181	Q4	4	Wiley	Wiley	4	USA	North America	1	9	6–12	2	N	2	Hybird	1	None	N	2	0	0	0	0	0	0	0	0	0	0	N/a	N/a
131	Radiologie	German	0.7	696	112	Q4	4	N/a	N/a	N/a	N/a	N/a	N/a	N/a	N/a	N/a	N/a	N/a	N/a	N/a	N/a	N/a	N/a	N/a	N/a	N/a	N/a	N/a	N/a	N/a	N/a	N/a	N/a	N/a	N/a
132	CONCEPTS IN MAGNETIC RESONANCE PART A	☑️	0.6	482	11	Q4	4	Hindawi	Wiley	4	USA	North America	1	1	< 6	1	N	2	Hybird	1	None	N	2	0	0	0	0	0	0	0	0	0	0	N/a	N/a
133	International Journal of Radiation Research	☑️	0.6	459	133	Q4	4	Baresh-e-Danesh	Other	6	Iran	Asia	3	4	< 6	1	Y	1	Open	2	None	N	2	0	0	0	0	0	0	0	0	0	0	N/a	N/a
134	SEMINARS IN ROENTGENOLOGY	☑️	0.4	424	35	Q4	4	Elsevier	Elsevier	2	USA	North America	1	4	< 6	1	Y	1	Hybird	1	None	N	2	1	1	1	1	1	1	0	1	1	0	Hyperlink	3
135	Iranian Journal of Radiology	Not avaliable	0.3	446	48	Q4	4	N/a	N/a	N/a	N/a	N/a	N/a	N/a	N/a	N/a	N/a	N/a	N/a	N/a	N/a	N/a	N/a	N/a	N/a	N/a	N/a	N/a	N/a	N/a	N/a	N/a	N/a	N/a	N/a
136	Journal of Medical Imaging	☑️	2.4	2595	101	N. a.	5	Society	Society	3	USA	North America	1	4	< 6	1	Y	1	Hybird	1	Society of Photo-Optical Instrumentation Engineers	Y	1	1	1	0	0	1	1	0	0	1	0	Website	2
137	Radiography	☑️	2.6	2263	192	N. a.	5	Elsevier	Elsevier	2	England	Europe	2	4	< 6	1	Y	1	Hybird	1	Society and College of Radiographers and the European Federation of Radiographer Societies	Y	1	1	1	1	1	1	1	0	1	1	0	Hyperlink	3
138	Emergency Radiology	☑️	2.2	1943	104	N. a.	5	Springer	Springer	1	Germany	Europe	2	6	6–12	2	Y	1	Hybird	1	American Society of Emergency Radiology	Y	1	0	0	0	0	0	0	0	0	0	0	N/a	N/a
139	Advances in Radiation Oncology	☑️	2.3	1870	157	N. a.	5	Elsevier	Elsevier	2	USA	North America	1	4	< 6	1	N	2	Open	2	American Society for Radiation Oncology	Y	1	1	1	1	1	1	1	0	1	1	0	Hyperlink	3
140	Biomedical Physics & Engineering Express	☑️	1.4	1551	185	N. a.	5	IOP	Other	6	England	Europe	2	6	6–12	2	Y	1	Hybird	1	None	N	2	0	0	0	0	0	0	0	0	0	0	N/a	N/a
141	Radiology-Artificial Intelligence	☑️	9.8	1483	36	N. a.	5	Society	Society	3	USA	North America	1	6	6–12	2	N	2	Hybird	1	Radiological Society of North America	Y	1	1	1	1	0	1	1	0	1	1	0	Website + Editorial	1
142	World Journal of Radiology	☑️	2.5	1466	31	N. a.	5	Baishideng	Other	6	USA	North America	1	12	≥ 12	3	Y	1	Open	2	None	N	2	0	0	0	0	0	0	0	0	0	0	N/a	N/a
143	IEEE Transactions on Radiation and Plasma Medical Sciences	☑️	4.4	1427	92	N. a.	5	IEEE	Other	6	USA	North America	1	6	6–12	2	Y	1	Hybird	1	Nuclear and Plasma Science Society	Y	1	0	0	0	0	0	0	0	0	0	0	N/a	N/a
144	Radiology-Cardiothoracic Imaging	☑️	7	1380	48	N. a.	5	Society	Society	3	USA	North America	1	6	6–12	2	Y	1	Hybird	1	Radiological Society of North America	Y	1	1	1	1	0	1	1	0	1	1	0	Website + Editorial	1
145	Journal of Ultrasound	☑️	2	1336	132	N. a.	5	Springer	Springer	1	Netherlands	Europe	2	4	< 6	1	Y	1	Hybird	1	Italian Society for Ultrasound in Medicine and Biology	Y	1	0	0	0	0	0	0	0	0	0	0	N/a	N/a
146	Reports of Practical Oncology and Radiotherapy	☑️	1.2	1325	105	N. a.	5	Via Medica	Other	6	Poland	Europe	2	6	6–12	2	N	2	Hybird	1	Polish Society of Radiation Oncology	Y	1	0	0	0	0	0	0	0	0	0	0	N/a	N/a
147	Current Problems in Diagnostic Radiology	☑️	1.4	1190	91	N. a.	5	Elsevier	Elsevier	2	USA	North America	1	6	6–12	2	Y	1	Hybird	1	None	N	2	1	1	1	1	1	1	0	1	1	0	Hyperlink	3
148	Indian Journal of Radiology and Imaging	☑️	0.6	1160	136	N. a.	5	Thieme	Thieme	6	India	Asia	3	4	< 6	1	Y	1	Open	2	Indian Radiological Association	Y	1	0	0	0	0	0	0	0	0	0	0	N/a	N/a
149	Egyptian Journal of Radiology and Nuclear Medicine	☑️	1	1146	261	N. a.	5	Springer	Springer	1	Egypt	Africa	4	1	< 6	1	Y	1	Open	2	Egyptian Society of Radiology and Nuclear Medicine	Y	1	1	1	0	0	1	0	0	0	0	0	Hyperlink	3
150	Polish Journal of Radiology	☑️	1.2	1107	84	N. a.	5	Int Scientific	Other	6	Poland	Europe	2	4	< 6	1	Y	1	Open	2	Polish Medical Society of Radiology	Y	1	0	0	0	0	0	0	0	0	0	0	N/a	N/a
151	Journal of Nuclear Medicine Technology	☑️	1.3	1090	37	N. a.	5	Society	Society	3	USA	North America	1	4	< 6	1	Y	1	Hybird	1	Society of Nuclear Medicine and Molecular Imaging	Y	1	0	0	0	0	0	0	0	0	0	0	N/a	N/a
152	Techniques in Vascular and Interventional Radiology	☑️	1.7	1078	39	N. a.	5	Elsevier	Elsevier	2	USA	North America	1	4	< 6	1	Y	1	Hybird	1	None	N	2	0	0	0	0	0	0	0	0	0	0	N/a	N/a
153	European Radiology Experimental	☑️	3.8	1025	56	N. a.	5	Springer	Springer	1	Australia	Asia	3	1	< 6	1	Y	1	Open	2	European Society of Radiology	Y	1	1	1	1	1	1	1	1	1	1	0	Website + Editorial	1
154	Journal of Medical Imaging and Radiation Sciences	☑️	1.8	986	85	N. a.	5	Elsevier	Elsevier	2	USA	North America	1	4	< 6	1	Y	1	Hybird	1	Canadian Association of Medical Radiation Technology	Y	1	1	1	1	1	1	1	0	1	1	0	Hyperlink	3
155	Journal of Lasers in Medical Sciences	☑️	1.5	944	68	N. a.	5	Society	Society	3	Iran	Asia	3	4	< 6	1	Y	1	Open	2	Shahid Beheshti University of Medical Sciences	Y	1	0	0	0	0	0	0	0	0	0	0	N/a	N/a
156	Physics & Imaging in Radiation Oncology	☑️	3.7	930	97	N. a.	5	Elsevier	Elsevier	2	Netherlands	Europe	2	4	< 6	1	N	2	Open	2	European Society for Radiotherapy and Oncology	Y	1	1	1	1	1	1	1	0	1	1	0	Hyperlink	3
157	Nuclear Medicine and Molecular Imaging	☑️	1.3	897	52	N. a.	5	Springer	Springer	1	South Korea	Asia	3	4	< 6	1	Y	1	Hybird	1	Korean Society of Nuclear Medicine	Y	1	0	0	0	0	0	0	0	0	0	0	N/a	N/a
158	PET Clinics	☑️	2.6	873	44	N. a.	5	Elsevier	Elsevier	2	USA	North America	1	4	< 6	1	Y	1	Hybird	1	None	N	2	1	1	1	1	1	1	0	1	1	0	Hyperlink	3
159	American Journal of Nuclear Medicine and Molecular Imaging	☑️	2.5	826	25	N. a.	5	E-centry	Other	6	USA	North America	1	6	6–12	2	Y	1	Open	2	None	N	2	0	0	0	0	0	0	0	0	0	0	N/a	N/a
160	Journal of Medical Radiation Sciences	☑️	2.1	814	50	N. a.	5	Wiley	Wiley	4	England	Europe	2	4	< 6	1	Y	1	Open	2	Australian Society of Medical Imaging and Radiation Therapy and New Zealand Institute of Medical Radiation Technology	Y	1	0	0	0	0	0	0	0	0	0	0	N/a	N/a
161	Journal of Clinical Imaging Science	☑️	0.9	777	59	N. a.	5	Scientific Scholar LLC	Other	6	USA	North America	1	4	< 6	1	Y	1	Open	2	None	N	2	0	0	0	0	0	0	0	0	0	0	N/a	N/a
162	European Journal of Radiology Open	☑️	2	744	60	N. a.	5	Elsevier	Elsevier	2	Netherlands	Europe	2	1	< 6	1	Y	1	Open	2	None	N	2	1	1	1	1	1	1	0	1	1	0	Hyperlink	3
163	Radiological Physics and Technology	☑️	1.6	687	43	N. a.	5	Springer	Springer	1	Japan	Asia	3	4	< 6	1	Y	1	Hybird	1	Japanese Society of Radiological Technology and Japan Society of Medical Physics	Y	1	0	0	0	0	0	0	0	0	0	0	N/a	N/a
164	Journal of Medical Physics	☑️	0.9	669	55	N. a.	5	Lippincott Williams & Wilkins	Lippincott Williams & Wilkins	5	India	Asia	3	4	< 6	1	Y	1	Open	2	Association of Medical Physicists of India	Y	1	0	0	0	0	0	0	0	0	0	0	N/a	N/a
165	Journal of Radiology Case Reports	☑️	1	608	27	N. a.	5	EDURAD	Other	6	USA	North America	1	12	≥ 12	3	Y	1	Open	2	None	N	2	0	0	0	0	0	0	0	0	0	0	N/a	N/a
166	EJNMMI Radiopharmacy and Chemistry	☑️	4.6	595	30	N. a.	5	Springer	Springer	1	Germany	Europe	2	1	< 6	1	N	2	Open	2	European Association of Nuclear Medicine	Y	1	1	1	0	0	1	0	0	0	0	0	Hyperlink	3
167	JOURNAL OF DIAGNOSTIC MEDICAL SONOGRAPHY	☑️	0.3	585	75	N. a.	5	SAGE	SAGE	6	USA	North America	1	6	6–12	2	Y	1	Hybird	1	Society of Diagnostic Medical Sonography	Y	1	1	1	1	1	1	1	0	1	1	1	Hyperlink	3
168	3D Printing in Medicine	☑️	3.7	584	33	N. a.	5	BMC	Springer	1	England	Europe	2	1	< 6	1	Y	1	Open	2	None	N	2	1	1	0	0	1	0	0	0	0	0	Hyperlink	3
169	Radiologic Technology	☑️	0.8	579	44	N. a.	5	Society	Society	3	USA	North America	1	6	6–12	2	Y	1	Hybird	1	American Society of Radiologic Technologists	Y	1	0	0	0	0	0	0	0	0	0	0	N/a	N/a
170	Ultrasound	☑️	0.8	488	33	N. a.	5	SAGE	SAGE	6	England	Europe	2	4	< 6	1	Y	1	Hybird	1	British Medical Ultrasound Society	Y	1	1	1	1	1	1	1	0	1	1	1	Hyperlink	3
171	Journal of Ultrasonography	☑️	1.1	478	40	N. a.	5	SCIENDO	Other	6	Poland	Europe	2	4	< 6	1	Y	1	Open	2	Polish Ultrasound Society	Y	1	0	0	0	0	0	0	0	0	0	0	N/a	N/a
172	RADIOLOGIA	☑️	1.3	470	92	N. a.	5	Elsevier	Elsevier	2	Spain	Europe	2	6	6–12	2	Y	1	Hybird	1	Spanish Society of Medical Imaging	Y	1	0	0	0	0	0	0	0	0	0	0	N/a	N/a
173	Ultrasound Journal	☑️	3.4	468	43	N. a.	5	Springer	Springer	1	England	Europe	2	1	< 6	1	Y	1	Open	2	World Interactive Network Focused on Critical UltraSound (WINFOCUS)	Y	1	1	1	0	0	1	0	0	0	0	0	Hyperlink	3
174	Acta Radiologica Open	☑️	1.1	460	57	N. a.	5	SAGE	SAGE	6	Norway	Europe	2	1	< 6	1	Y	1	Open	2	Societies of medical radiology in Denmark, Finland, Iceland, Norway and Sweden	Y	1	1	1	1	1	1	1	0	1	1	1	Hyperlink	3
175	Journal of Medical Ultrasound	☑️	1.1	460	56	N. a.	5	Lippincott Williams & Wilkins	Lippincott Williams & Wilkins	5	Taiwan	Asia	3	4	< 6	1	Y	1	Open	2	Chinese Taipei Society of Ultrasound in Medicine Asian Federation of Societies for Ultrasound in Medicine and Biology	Y	1	0	0	0	0	0	0	0	0	0	0	N/a	N/a
176	Indian Journal of Nuclear Medicine	☑️	0.5	444	74	N. a.	5	Lippincott Williams & Wilkins	Lippincott Williams & Wilkins	5	India	Asia	3	4	< 6	1	Y	1	Open	2	Society of Nuclear Medicine, India	Y	1	0	0	0	0	0	0	0	0	0	0	N/a	N/a
177	Journal of Breast Imaging	☑️	1.5	443	63	N. a.	5	Oxford	Other	6	USA	North America	1	6	6–12	2	N	2	Hybird	1	Society of Breast Imaging	Y	1	1	1	0	0	1	1	0	1	0	0	Website	2
178	International Journal of Particle Therapy	☑️	1.7	419	24	N. a.	5	Society	Society	3	USA	North America	1	4	< 6	1	N	2	Open	2	Particle Therapy Co-Operative Group	Y	1	0	0	0	0	0	0	0	0	0	0	N/a	N/a
179	BJR Case Reports	☑️	0.6	399	111	N. a.	5	Society	Society	3	England	Europe	2	4	< 6	1	Y	1	Open	2	British Institute of Radiology	Y	1	0	0	0	0	0	0	0	0	0	0	N/a	N/a
180	World Journal of Nuclear Medicine	☑️	0.6	361	73	N. a.	5	Thieme	Thieme	6	Singapore	Asia	3	4	< 6	1	Y	1	Open	2	World Association of Radiopharmaceutical and Molecular Therapy	Y	1	0	0	0	0	0	0	0	0	0	0	N/a	N/a
181	Radiology-Imaging Cancer	☑️	4.4	342	17	N. a.	5	Society	Society	3	USA	North America	1	6	6–12	2	N	2	Hybird	1	Radiological Society of North America	Y	1	1	1	1	0	1	1	0	1	1	0	Website + Editorial	1
182	Radiology Research and Practice	☑️	2.7	336	18	N. a.	5	Hindawi	Wiley	4	USA	North America	1	1	< 6	1	Y	1	Open	2	None	N	2	0	0	0	0	0	0	0	0	0	0	N/a	N/a
183	CVIR Endovascular	☑️	1.2	330	65	N. a.	5	Springer	Springer	1	Austria	Europe	2	1	< 6	1	N	2	Open	2	Cardiovascular and Interventional Radiology Society of Europe	Y	1	1	1	0	0	1	0	0	0	0	0	Hyperlink	3
184	Current Cardiovascular Imaging Reports	☑️	0.9	325	9	N. a.	5	Springer	Springer	1	USA	North America	1	12	≥ 12	3	Y	1	Hybird	1	None	N	2	0	0	0	0	0	0	0	0	0	0	N/a	N/a
185	Current Radiology Reports	☑️	0.7	310	19	N. a.	5	Springer	Springer	1	USA	North America	1	12	≥ 12	3	Y	1	Hybird	1	None	N	2	0	0	0	0	0	0	0	0	0	0	N/a	N/a
186	Journal of Radiotherapy in Practice	☑️	0.4	273	83	N. a.	5	Cambridge	Other	6	England	Europe	2	4	< 6	1	Y	1	Open	2	None	N	2	0	0	0	0	0	0	0	0	0	0	N/a	N/a
187	NUCLEAR MEDICINE REVIEW	☑️	0.9	261	26	N. a.	5	Via Medica	Other	6	Poland	Europe	2	2	< 6	1	Y	1	Open	2	None	N	2	0	0	0	0	0	0	0	0	0	0	N/a	N/a
188	Molecular Imaging and Radionuclide Therapy	☑️	0.9	254	48	N. a.	5	GALENOS	Other	6	Turkey	Europe	2	3	< 6	1	Y	1	Open	2	Turkish Society of Nuclear Medicine	Y	1	0	0	0	0	0	0	0	0	0	0	N/a	N/a
189	Ultrasound International Open	☑️	3.2	251	10	N. a.	5	Thieme	Thieme	6	Germany	Europe	2	4	< 6	1	Y	1	Open	2	None	N	2	0	0	0	0	0	0	0	0	0	0	N/a	N/a
190	SA Journal of Radiology	☑️	0.9	223	34	N. a.	5	AOSIS	Other	6	South Africa	Africa	4	2	< 6	1	Y	1	Open	2	Radiological Society of South Africa and the Professional Association of Radiologists in South Africa and Namibia	Y	1	0	0	0	0	0	0	0	0	0	0	N/a	N/a
191	European Journal of Hybrid Imaging	☑️	1.7	213	37	N. a.	5	Springer	Springer	1	Germany	Europe	2	1	< 6	1	Y	1	Open	2	European Association of Nuclear Medicine	Y	1	1	1	0	0	1	0	0	0	0	0	Hyperlink	3
192	Journal of Visual Communication in Medicine	☑️	1.4	180	22	N. a.	5	Taylor & Francis	Other	6	England	Europe	2	4	< 6	1	Y	1	Open	2	None	N	2	0	0	0	0	0	0	0	0	0	0	N/a	N/a
193	Applied Radiology	☑️	0.3	180	33	N. a.	5	Anderson	Other	6	USA	North America	1	6	6–12	2	Y	1	Open	2	None	N	2	0	0	0	0	0	0	0	0	0	0	N/a	N/a
194	Forensic Imaging	☑️	1.1	133	41	N. a.	5	Elsevier	Elsevier	2	Netherlands	Europe	2	4	< 6	1	Y	1	Hybird	1	International Society of Radiology and Imaging (ISFRI) and International Association of Forensic Radiographers (IAFR)	Y	1	1	1	1	1	1	1	0	1	1	0	Hyperlink	3
195	Journal of Radiation Protection and Research	☑️	0.5	122	24	N. a.	5	Society	Society	3	South Korea	Asia	3	4	< 6	1	N	2	Open	2	Korean Association for Radiation Protection, Japan Health Physics Society, and Australasian Radiation Protection Society	Y	1	0	0	0	0	0	0	0	0	0	0	N/a	N/a
196	Polish Journal of Medical Physics and Engineering	Not avaliable	0.4	107	25	N. a.	5	N/a	N/a	N/a	N/a	N/a	N/a	N/a	N/a	N/a	N/a	N/a	N/a	N/a	N/a	N/a	N/a	N/a	N/a	N/a	N/a	N/a	N/a	N/a	N/a	N/a	N/a	N/a	N/a
197	Iranian Journal of Nuclear Medicine	Not avaliable	0.3	76	23	N. a.	5	N/a	N/a	N/a	N/a	N/a	N/a	N/a	N/a	N/a	N/a	N/a	N/a	N/a	N/a	N/a	N/a	N/a	N/a	N/a	N/a	N/a	N/a	N/a	N/a	N/a	N/a	N/a	N/a
198	Sonography	☑️	0.4	63	24	N. a.	5	Wiley	Wiley	4	Australia	Asia	3	4	< 6	1	Y	1	Hybird	1	Australasian Sonographers Association	Y	1	1	1	0	0	1	1	0	0	1	0	Website	2
199	Hong Kong Journal of Radiology	☑️	0.2	47	36	N. a.	5	Society	Society	3	Hong Kong	Asia	3	4	< 6	1	Y	1	Open	2	Hong Kong College of Radiologists	Y	1	0	0	0	0	0	0	0	0	0	0	N/a	N/a
200	West African Journal of Radiology	☑️	0.1	28	11	N. a.	5	Lippincott Williams & Wilkins	Lippincott Williams & Wilkins	5	Nigeria	Africa	4	2	< 6	1	Y	1	Open	2	Association of Radiologists of West Africa	Y	1	0	0	0	0	0	0	0	0	0	0	N/a	N/a
201	Imagerie de la Femme	French	0.1	23	15	N. a.	5	N/a	N/a	N/a	N/a	N/a	N/a	N/a	N/a	N/a	N/a	N/a	N/a	N/a	N/a	N/a	N/a	N/a	N/a	N/a	N/a	N/a	N/a	N/a	N/a	N/a	N/a	N/a	N/a
202	Contemporary Diagnostic Radiology	☑️	0.1	13	32	N. a.	5	Lippincott Williams & Wilkins	Lippincott Williams & Wilkins	5	USA	North America	1	26	≥ 12	3	Y	1	Hybird	1	None	N	2	0	0	0	0	0	0	0	0	0	0	N/a	N/a
203	Imagen Diagnostica	Spanish	0.1	10	6	N. a.	5	N/a	N/a	N/a	N/a	N/a	N/a	N/a	N/a	N/a	N/a	N/a	N/a	N/a	N/a	N/a	N/a	N/a	N/a	N/a	N/a	N/a	N/a	N/a	N/a	N/a	N/a	N/a	N/a
